# Supplementary material for: Triclosan and triclocarban exposure, infectious disease symptoms and antibiotic prescription in infants—A community-based randomized intervention
Source: PLoS One. 2018 Jun 28;13(6):e0199298. doi: 10.1371/journal.pone.0199298 (PMC6023107; doi:10.1371/journal.pone.0199298)
Supplement: S1 File — (XLSX) [file pone.0199298.s009.xlsx]

## Sheet: TCAnalyticCohort
Alphabetic List of Variables and Attributes: Triclosan Manuscript Analytic Cohort: Subject level data
#	Variable	Type	Label	Values
16	BabyDiaDaysProp	Num	Proportion of weeks with diarrhea in babies
18	BabyFeverDaysProp	Num	Proportion of weeks with fever in babies
15	BabySickDaysProp	Num	Proportion of weeks with illness in babies
17	BabyVomDaysProp	Num	Proportion of weeks with vomiting in babies
33	HCP_anyABX	Num	Babies prescribed an antibiotic for any indication	0=No 1=Yes
34	anysurveyabx	Num	Reported antibiotic use by weekly survey	0=No 1=Yes
32	babytclevel	Num	Baby urinary triclosan level at Visit 2b in pg/µl
19	babyuridaysprop	Num	Proportion of weeks with URI in babies
25	bb_followup_weeks	Num	Follow-up time in babies (weeks)
26	bb_percent_survey_complete	Num	Percent surveys completed
27	bf_weeks	Num	Weeks of breastfeeding during the first year
8	bq_arm	Num	Study arm	1=TC Arm 2=Non-TC Arm
3	bq_freq_bath	Num	Bathing habits	1=More than once per day 2=Daily 3=Every other day 4=Every 3rd to 6th day 5=Once per week or less
7	bq_numppl	Num	Household size
2	bq_outside_chem	Num	Use of cleaning products or chemicals at work	0=No 1=Yes 2=NA
14	clean_score	Num	Household cleanliness score
11	crowding	Num	Crowding (people/room)
29	had_bf	Num	Breast feeding	0=No 1=Yes
42	had_medchart_abx	Num	Babies had available medical charts	0=No 1=Yes
4	has1yr	Num	Had follow-up until baby first birthday	0=No 1=Yes
28	hasdaycare	Num	Use of day care during the first year	0=No 1=Yes
12	hh18age	Num	Minors in household at enrollment
38	hhminor	Num	Households with minors	0=No 1=Yes
36	itt	Num	Intention to treat cohort flag	1=Yes
30	mitt	Num	Modified intention to treat cohort flag	1=Yes
22	momDiaDaysProp	Num	Proportion of weeks with diarrhea in pregnant women
24	momFeverDaysProp	Num	Proportion of weeks with fever in pregnant women
20	momSickDaysProp	Num	Proportion of weeks with illness in pregnant women
21	momURIDaysProp	Num	Proportion of weeks with URI in pregnant women
23	momVomDaysProp	Num	Proportion of weeks with vomiting in pregnant women
6	mom_age	Num	Maternal age at enrollment (years)
37	mom_cob_grp	Char	Mother’s country of birth
13	mom_educ	Char	Maternal education level
39	mom_percent_survey_compl	Num	Proportion of weekly surveys completed from enrollment to delivery
10	momreth	Char	Maternal race/ethnicity
40	momtcgrouphl	Num	Maternal high / low exposure to triclosan	1=High urinary TC level 2=Low urinary TC level
31	momtclevel	Num	Maternal urinary triclosan level at Visit 2b in pg/µl
41	mpp	Num	Modified per protocol cohort flag	1=Yes
9	scrn_isfirstbb	Num	First-born child	0=No 1=Yes
1	study_id	Num	Study ID
5	withdrawn	Num	Withdrawal from study	1=Yes
35	wk_surveyabx	Num	Weeks of antiobiotic use reported by survey

## Sheet: MITTAnalysisDataFinal
Alphabetic List of Variables: MITTAnalysisDataFinal.csv
#	Variable	Type	Label	Values
2	bq_arm	Num	Study arm	1=TC Arm 2=Non-TC Arm
3	hasids	Num	Has infectious disease symptom	0=No 1=Yes
5	season	Char		Winter Summer
1	study_id	Num	Study ID
4	time	Num
6	timesq	Num

## Sheet: MPPAnalysisDataFinal
Alphabetic List of Variables: MPPAnalysisDataFinal.csv
#	Variable	Type	Label	Values
2	bq_arm	Num	Study arm	1=TC Arm 2=Non-TC Arm
3	hasids	Num	Has infectious disease symptom	0=No 1=Yes
6	momtcgrouphl	Num	Maternal high / low exposure to triclosan	1=High urinary TC level 2=Low urinary TC level
5	season	Char		Winter Summer
1	study_id	Num	Study ID
4	time	Num
7	timesq	Num

## Sheet: Antibioticdata
Alphabetic List of Variables and Attributes
#	Variable	Type	Values
1	Conjunctivitis	Char	0=No 1=Yes ' '= Missing
3	URI	Char	0=No 1=Yes ' '= Missing
6	hcpvisitdate	Num
4	miscOther	Char	0=No 1=Yes ' '= Missing
5	otitisMedia	Char	0=No 1=Yes ' '= Missing
2	study_ID	Num
