# Supplementary material for: Triclosan and triclocarban exposure, infectious disease symptoms and antibiotic prescription in infants—A community-based randomized intervention
Source: PLoS One. 2018 Jun 28;13(6):e0199298. doi: 10.1371/journal.pone.0199298 (PMC6023107; doi:10.1371/journal.pone.0199298)
Supplement: S2 File — (CSV) [file pone.0199298.s010.csv]

study_id	bq_outside_chem	bq_freq_bath	has1yr	withdrawn	mom_age	bq_numppl	bq_arm	scrn_isfirstbb	momreth	crowding	hh18age	mom_educ	clean_score	BabySickDaysProp	BabyDiaDaysProp	BabyVomDaysProp	BabyFeverDaysProp	babyuridaysprop	momSickDaysProp	momURIDaysProp	momDiaDaysProp	momVomDaysProp	momFeverDaysProp	bb_followup_weeks	bb_percent_survey_complete	bf_weeks	hasdaycare	had_bf	mitt	momtclevel	babytclevel	HCP_anyABX	anysurveyabx	wk_surveyabx	itt	mom_cob_grp	hhminor	mom_percent_survey_compl	momtcgrouphl	mpp	had_medchart_abx
1002	No	Every other day	1		41	3	2	No	ANH	1.5	1	PostColleg	5	0.065217391	0	0	0.095238095	0.904761905	0	0				52	88.46153846	26	0	1	1	14.9	6.3	0	1	3	1	Other	1	66.66666667			1
1004	No	Daily	0	1	24	5	1	No	Hisp	2.5	2	HS	1																						1	Other	1				0
1005	NA	Daily	0	1	34	2	2	Yes	ANH	1		PostColleg	0	0.078817734	0	0.625	0.0625	1	0	0				32	90.625	8	0	1	1	7.1		0	0	0	1	United States	0	100	2	1	1
1006	No	Daily	0	1	23	8	1	No	Hisp	2	4	SomeColleg	4	0.092261905	0.129032258	0.483870968	0.129032258	0.838709677	0	0				51	94.11764706		0	1	1			0	0	0	1	United States	1	100			1
1008	NA	Daily	1		36	4	1	No	Unk	4	2	LessThanHS	5	0.014005602	0	0	0.4	1	0	0				51	100	43	0	1	1	18501.9	28.9		0	0	1	Other	1	80	1	1	0
1009	NA	Daily	1		36	5	2	Yes	BNH	1.666666667	3	SomeColleg	8	0.04	0	0.142857143	0	1	0	0				51	98.03921569	48	0	1	1	10.5		1	1	3	1	United States	1	22.22222222	2	1	1
1015	NA	More than once per day	0	1	41	6	2	No	ANH	1.2	2	PostColleg	1	0.025974026	0	0	0	1	0.117346939	0.956521739	0.043478261	0.043478261	0.130434783	28	78.57142857	10	0	1	1				1	2	1	Other	1	96.55172414			0
1050	No	Daily	0	1	21	5	1	Yes	Unk	2.5	2	HS	8	0.076923077	0	0	0	1	0	0				23	56.52173913	20	0	1	1				0	0	1	United States	1	33.33333333			0
1053	Yes	Daily	1		36	6	1	No	Hisp	3	2	LessThanHS	0	0.085034014	0.36	0.16	0.08	0.76	0.06122449	1	0	0	0	51	82.35294118	38	0	1	1	185.3	9.4	0	0	0	1	Other	1	100			1
1060	Yes	Daily	0	1	38	6	2	No	ANH	1.5	2	PostColleg	1	0.254464286	0	0	0.01754386	1	0.047619048	1	0	0	0	51	62.74509804	21	0	1	1			0	1	5	1	Other	1	83.33333333			1
1061	NA	Daily	1		33	2	1	Yes	Hisp	1		SomeColleg	0	0					0	0				51	80.39215686	49	0	1	1			0	0	0	1	Other	0	83.33333333			1
1063	NA	Daily	1		25	5	1	Yes	Hisp	2.5		LessThanHS	1	0.077380952	0	0	0.230769231	0.923076923	0	0				51	94.11764706	49	0	1	1			0	1	3	1	Other	0				1
1067	Yes	Daily	0	1	35	3	2	Yes	Hisp	1.5		SomeColleg	0	0.5	0.047619048	0.027210884	0.081632653	0.986394558	0.380952381	0.875	0.0625	0.03125	0.3125	48	87.5	2	1	1	1	47.5		0	1	20	1	Other	0	75			1
1084	NA	Daily	1	1	41	3	1	No	WNH	3	1	SomeColleg	0	0.029761905	0	0	0.3	0.6	0.007936508	1	0	0	0	52	92.30769231		0	1	1	90.7		0	0	0	1	Other	1	78.26086957			1
1087	No	Daily	0	1	18	3	1	No	BNH	0.5	1	LessThanHS	4	0.016611296	0	0.4	0	1	0.064935065	1	0	0.4	0	51	84.31372549	9	0	1	1			0	0	0	1	United States	1	91.66666667			1
1092	Yes	Every other day	1		33	10	2	No	Hisp	2.5	3	LessThanHS	4	0.069908815	0.086956522	0.043478261	0.260869565	0.869565217	0.038095238	1	0	0	0.25	51	92.15686275	50	0	1	1			1	1	4	1	Other	1	96.77419355			1
1094	No	Every other day	0	1	25	4	1	No	Hisp	2	2	SomeColleg	4																						1	United States	1	91.30434783			0
1095	NA	Daily	0	1	34	5	2	No	Hisp	5	3	LessThanHS	4	0					0.064039409	1	0.153846154	0.153846154	0.153846154	9	22.22222222		0	1	1			1	0	0	1	Other	1	96.66666667			1
2020	NA	Daily	0	1	35	4	2	No	Hisp	1.333333333	2	LessThanHS	1	0.084249084	0.260869565	0	0.043478261	0.913043478	0	0				51	76.47058824		0	1	1				1	1	1	Other	1	93.75			0
2022	Yes	Daily	1	1	19	3	2	No	Hisp	3	1	LessThanHS	0	0.083056478	0.04	0	0.12	0.36	0	0				51	84.31372549	49	0	1	1			0	1	4	1	Other	1	100			1
2030	NA	Daily	0	1	24	2	1	No	Hisp	2		LessThanHS	1	0.028571429	0	0	0	1	0	0				11	45.45454546	8	0	1	1				0	0	1	Other	0	50			0
2040	Yes	Daily	0	1	31	2	2	No	Unk	0.666666667		LessThanHS	0	0					0.152380952	0.9375	0.25	0.75	0	19	26.31578947		0	1	1			0	0	0	1	United States	0	93.75			1
2048	NA	Daily	1		38	3	2	No	WNH	1.5	1	SomeColleg	6	0.227963526	0.013333333	0.053333333	0.066666667	1	0.251428571	0.636363636	0.363636364	0.022727273	0.022727273	51	92.15686275	24	0	1	1			1	1	2	1	Other	1	100			1
2050	No	Daily	1	1	39	2	2	Yes	WNH	0.25		PostColleg	1	0.015197568	0.4	0	0.2	0.8	0.021978022	1	0.25	0	0.25	51	92.15686275	50	0	1	1	23.6			0	0	1	United States	0	89.65517241			0
2051	No	Daily	1		24	6	1	Yes	WNH	1.2	1	SomeColleg	6	0.057823129	0.294117647	0	0.117647059	0.941176471	0.031746032	1	0	0	0	51	82.35294118	49	0	1	1			0	0	0	1	United States	1	112.5			1
2058	No	More than once per day	0	1	23	3	1	No	Hisp	3	1	SomeColleg	3																						1	United States	1	44			0
2068	Yes	Daily	0	1	20	14	2	Yes	Hisp	2.333333333	2	SomeColleg	8	0.01948052	1	0	0	1	0.160714286	1	0	0	0	38	57.89473684		0	1	1				1	1	1	United States	1	160			0
2071	NA	More than once per day	1		20	4	2	No	Hisp	2		HS	3	0.108695652	0.342857143	0.257142857	0.514285714	0.628571429	0.006802721	1	0	0	0	51	90.19607843	51	0	1	1			0	0	0	1	United States	0	77.77777778			1
2076	NA	Daily	0	1	41	7	1	No	Hisp	1.75	4	LessThanHS	1																						1	Other	1	4.761904762			0
2081	Yes	Daily	1		30	7	1	Yes	Hisp	1.75	1	LessThanHS	8	0.0625	0.047619048	0.095238095	0.142857143	0.428571429	0.030075188	1	0	1	0	52	92.30769231	51	0	1	1			1	1	5	1	Other	1	90.47619048			1
2084	Yes	Daily	1		26	4	1	No	Hisp	4	2	HS	1	0.041269841	0	0	0.461538462	0.769230769	0.012605042	1	0	0	0	51	88.23529412	5	0	1	1				1	1	1	Other	1	97.14285714			0
2085	Yes	Daily	1		29	6	1	Yes	Hisp	3	3	HS	1	0.019933555	0.5	0.5	0.666666667	0.666666667	0	0				51	84.31372549	46	0	1	1			0	1	2	1	Other	1	142.8571429			1
2093	Yes	More than once per day	1		34	4	2	No	Hisp	1.333333333	2	LessThanHS	3	0.311428571	0.321100917	0.532110092	0.009174312	0.788990826	0	0				51	98.03921569	23	0	1	1		78.7		1	6	1	Other	1	96.55172414			0
2094	NA	Daily	0	1	39	6	2	No	Hisp	2	4	HS	10	0.086466165	0	0	0.086956522	0.695652174	0	0				51	74.50980392	48	0	1	1	107.2			0	0	1	Other	1	100			0
2102	No	Daily	0	1	30	6	1	No	Hisp	3	3	LessThanHS	4	0					0.017857143	1	0	0	1	16	43.75	1	0	1	1				0	0	1	Other	1	88.88888889			0
2103	No	Daily	1	1	31	4	2	No	Hisp	2	3	LessThanHS	0	0.069264069	0	0.125	0	0.75	0.063492064	0.875	0.75	0.25	0	49	67.34693878	10	0	1	1			1	0	0	1	United States	1	75			1
2110	NA	Daily	0	1	24	10	1	No	Hisp	2.5	3	HS	3																						1	United States	1	10			0
2112	NA	Every other day	1		29	6	2	No	Hisp	3	3	LessThanHS	4	0.064516129	0.571428571	0.428571429	0.428571429	0.714285714	0	0				51	60.78431373	49	0	1	1	64.6	9.4	0	1	1	1	Other	1	80			1
2117	NA	Daily	1		38	7	1	No	Hisp	1.75	2	SomeColleg	7	0.139455782	0.243902439	0.048780488	0.170731707	0.853658537	0	0				51	82.35294118	47	0	1	1				1	1	1	Other	1	100			0
2126	NA	Daily	1	1	23	7	2	No	Hisp	3.5	1	HS		0.085714286	0.4	0.066666667	0.533333333	0.733333333	0	0				51	49.01960784	28	0	1	1	106.9	6.9		1	2	1	Other	1	25			0
2127	No	Daily	1		35	3	2	No	Unk	1	1	PostColleg	0	0.06122449	0.333333333	0.047619048	0.619047619	1	0.025210084	1	0	0	0.666666667	51	96.07843137	49	0	1	1	268	38.3		1	1	1	United States	1	106.25			0
2133	Yes	Daily	1		40	3	2	No	WNH	1.5	1	SomeColleg	1	0					0.089285714	1	0	0	0	51	96.07843137	34	0	1	1	75.9			0	0	1	Other	1	88.88888889			0
2137	NA	Every other day	1		40	8	1	No	Hisp	2.666666667	6	LessThanHS	6	0					0	0				51	84.31372549	50	0	1	1	118.3			0	0	1	Other	1	88.46153846			0
2141	No	More than once per day	1		25	3	2	No	Hisp	0.75	1	LessThanHS	1	0.025974026	0	0.625	0.125	0.875	0.037267081	0.833333333	0	0	1	51	86.2745098	1	0	1	1	8.2			0	0	1	Other	1	104.5454546	2	1	0
2143	Yes	Daily	0	1	32	6	1	No	WNH	2	1	SomeColleg		0.087662338	0.296296296	0	0.148148148	1	0.005291005	1	0	0	0	52	84.61538462		1	1	1	74.7	32.7	0	1	1	1	Other	1	103.8461539			1
2146	No	Daily	1		40	3	2	No	WNH	1	1	PostColleg	2	0.232142857	0.038461539	0.038461539	0.08974359	0.91025641	0.204081633	1	0	0	0	51	94.11764706	50	1	1	1	375.9		1	1	4	1	Other	1	87.5	1	1	1
2147	No	Daily	0	1	33	2	2	Yes	WNH	2		PostColleg	4	0.074404762	0	0	0.08	1	0	0				51	94.11764706	49	0	1	1			0	1	1	1	United States	0	85.71428571			1
2169	NA	Daily	1		28	7	1	No	Hisp	1.75	1	LessThanHS	2	0.081168831	0.24	0.12	0.16	0.92	0.014285714	0.666666667	0.333333333	0.333333333	0.333333333	51	86.2745098	49	0	1	1			0	1	4	1	Other	1	103.4482759			1
2171	NA	Daily	0	1	19	7	1	Yes	Hisp	3.5	3	SomeColleg	4	0.028571429	0.333333333	0	0.333333333	0	0.042857143	1	0	0	0	26	57.69230769		0	1	1			0	1	1	1	Other	1	111.1111111			1
2175	NA	Every other day	1		36	4	1	No	Hisp	4	2	LessThanHS	3	0.046511628	0.071428571	0	0.071428571	0.785714286	0.071428571	1	0	0	0	52	82.69230769	48	0	1	1	63	8.9	0	1	4	1	Other	1	100			1
2188	NA	More than once per day	0	1	20	4	1	Yes	Unk	1		SomeColleg	16																						1	United States	0	35.29411765			0
2201	No	Daily	1		31	3	2	No	ANH	1	1	PostColleg	1	0.056478405	0	0.058823529	0.294117647	1	0.171428571	1	0	0	0	51	84.31372549	49	0	1	1	72.7	7.8	0	0	0	1	Other	1	100			1
2211	Yes	More than once per day	1	1	33	3	1	No	Hisp	0.75	1	LessThanHS	2	0.030612245	0.333333333	0.111111111	0.222222222	0.777777778	0.015306122	0.666666667	0	0	0	51	82.35294118		0	1	1	758.4	89.6	0	0	0	1	Other	1	100	1	1	1
2224	Yes	Daily	0	1	31	7	2	No	Hisp	1.4	5	LessThanHS	0	0					0	0				15	80	6	0	1	1				0	0	1	Other	1	100			0
2234	NA	Daily	0	1	39	5	1	No	Hisp	1.25	3	LessThanHS	7																						1	Other	1				0
2240	No	Daily	1	1	32	3	1	No	ANH	0.75	1	SomeColleg	5	0.057142857	0	0	0.3	0.7	0.067669173	1	0	0	0	51	49.01960784	26	0	1	1			0	0	0	1	Other	1	82.60869565			1
2249	NA	Daily	0	1	21	6	2	Yes	Hisp	1.5	1	HS	0	0.12244898	0.166666667	0.5	0.277777778	0.944444444	0.085714286	0.833333333	0	0.166666667	0.166666667	32	65.625	3	0	1	1			0	1	4	1	Other	1	90.90909091			1
2250	NA	More than once per day	1		36	3	2	Yes	Hisp	1.5		LessThanHS	16	0.020408163	0	0.166666667	0	0.833333333	0	0				50	84	49	0	1	1	2229.9			0	0	1	Other	0		1	1	0
2258	No	Daily	0	1	29	3	2	No	Hisp	1	1	LessThanHS	0	0.01948052	0.333333333	0	0	1	0	0				26	84.61538462	2	0	1	1				0	0	1	Other	1	88.88888889			0
2260	No	Daily	1		29	2	1	Yes	WNH	0.4		PostColleg	0	0.023323615	0	0	0.625	0.375	0.054421769	1	0	0	0	51	96.07843137	21	0	1	1			0	0	2	1	United States	0	95.45454546			1
2266	Yes	Daily	1		26	4	1	No	Hisp	1	2	HS	3	0					0	0				51	86.2745098	34	0	1	1	41133.2		0	0	0	1	United States	1	100	1	1	1
2271	No	Every other day	1		32	3	1	No	ANH	0.75	1	PostColleg	3	0.125	0.023809524	0.023809524	0.119047619	0.857142857	0.081632653	1	0	0	0	50	96	49	0	1	1	2538.2	43.5	0	1	3	1	United States	1	93.33333333	1	1	1
2274	No	Daily	1	1	33	2	1	Yes	Hisp	0.5		SomeColleg	1	0.151785714	0.156862745	0.039215686	0.078431373	0.843137255	0.015873016	0	0.5	0	0	51	94.11764706	34	1	1	1			0	1	3	1	United States	0	90			1
2283	NA	Daily	1	1	33	3	2	Yes	ANH	0.75	1	SomeColleg	0	0.067055394	0.086956522	0.086956522	0.434782609	0.826086957	0	0				51	96.07843137	43	1	1	1			1	1	4	1	Other	1	80			1
2284	Yes	Daily	1		31	3	2	No	WNH	0.6	1	PostColleg	0	0.162857143	0	0	0.052631579	0.912280702	0.167701863	0.888888889	0	0.037037037	0.074074074	52	96.15384615	50	0	1	1				0	5	1	United States	1	95.83333333			0
2288	No	Daily	0	1	39	2	1	Yes	WNH	0.666666667		SomeColleg	6	0.0625	0.142857143	0	0.380952381	0.80952381	0	0				51	94.11764706	48	0	1	1				0	2	1	United States	0	100			0
2290	NA	Daily	0	1	31	2	2	No	Hisp	2	1	HS	16	0.12244898	0.333333333	0	0	0.5	0.285714286	1	0.125	0	0	28	25	8	0	1	1			0	0	0	1	United States	1	26.66666667			1
2296	No	Daily	1		29	4	2	No	Hisp	2	2	SomeColleg	1	0.06122449	0.142857143	0.095238095	0.095238095	0.761904762	0	0				51	96.07843137	2	1	1	1				1	2	1	Other	1	100			0
2310	No	Daily	0	1	23	3	2	Yes	WNH	0.75		HS	1																						1	United States	0	11.11111111			0
2324	No	More than once per day	0	1	33	4	1	No	BNH	1.333333333		HS	16	0.011904762	0	0	0	1	0.015873016	1	1	0	0	12	100		0	1	1				0	0	1	United States	0	75			0
2334	No	Daily	1		34	5	1	No	Hisp	1.25	3	HS	0	0.037414966	0	0.090909091	0.090909091	1	0.020408163	1	0	0	0	51	82.35294118		0	1	1	91.1	1.5	0	1	3	1	Other	1	93.33333333			1
2335	No	Daily	1		26	7	2	No	Hisp	1.75	3	LessThanHS	5	0.00310559	0	1	0	1	0	0				50	92		0	1	1	334	0	1	0	0	1	Other	1	78.57142857	1	1	1
2338	Yes	Daily	0	1	32	3	1	No	WNH	0.75	1	PostColleg	4																						1	United States	1	4.545454546			0
2341	Yes	Daily	1		35	9	1	No	Hisp	2.25	3	LessThanHS	3	0.076655052	0.045454546	0	0.454545455	0.863636364	0.190476191	1	0	0	0.75	51	80.39215686	47	1	1	1			1	1	2	1	Other	1	25			1
2343	NA	More than once per day	1		19	6	2	No	Hisp	1.2	1	LessThanHS	9	0.126984127	0	0.875	0	1	0	0				52	17.30769231	15	0	1	1			1	0	0	1	United States	1	33.33333333			1
2354	No	Daily	0	1	23	3	1	No	Hisp	1.5	1	LessThanHS	4																						1	Other	1	61.11111111			0
2355	No	Daily	0	1	18	6	2	Yes	Hisp	1.2	1	LessThanHS	0																						1	Other	1	15.38461539			0
2360	No	Daily	1		32	2	1	Yes	ANH	0.4		PostColleg	1	0.006349206	0	0	1	0	0	0				51	88.23529412	19	0	1	1			0	0	0	1	Other	0				1
2361	No	More than once per day	0	1	36	3	2	Yes	ANH	0.75		SomeColleg	0	0					0	0				49	34.69387755	10	0	1	1			0	0	0	1	Other	0	64			1
2365	No	More than once per day	1	1	29	5	2	No	ANH	1.25	2	SomeColleg	4	0.019933555	0	0	0.5	0.5	0	0				51	84.31372549	16	0	1	1	514.3		1	1	1	1	Other	1	85.71428571	1	1	1
2367	No	Daily	1		34	3	1	No	WNH	0.5	1	PostColleg	0	0.103343465	0.264705882	0.029411765	0.205882353	0.794117647	0.125	1	0.035714286	0	0.142857143	51	92.15686275	48	1	1	1		0	0	0	3	1	United States	1	100			1
2371	Yes	Daily	0	1	40	3	1	Yes	WNH	0.75		SomeColleg	0	0.014285714	0	0	0	1	0	0				30	66.66666667	8	0	1	1			1	1	1	1	Other	0	61.11111111			1
2372	No	Daily	0	1	23	4	1	Yes	Hisp	0.666666667		SomeColleg	0																						1	United States	0	87.5			0
2374	No	Daily	1		23	3	1	No	Hisp	0.75	1	SomeColleg	0	0.108225108	0.6	0.12	0.28	0.76	0	0				51	64.70588235		0	1	1			1	1	1	1	Other	1	93.75			1
2375	No	More than once per day	0	1	23	6	2	No	Hisp	1	2	HS	0																						1	Other	1	31.81818182			0
2379	Yes	More than once per day	1		27	3	2	Yes	Hisp	0.75	1	SomeColleg	1	0.227799228	0	0	0.06779661	0.966101695	0	0				51	72.54901961	4	0	1	1			0	0	0	1	Other	1	66.66666667			1
2387	No	More than once per day	0	1	24	4	2	Yes	Hisp	1.333333333		HS	2	0.197802198	0.055555556	0.527777778	0.611111111	1	0	0				51	50.98039216	49	0	1	1	0		0	0	0	1	Other	0	60	2	1	1
2389	NA	Daily	0	1	26	5	1	No	Hisp	0.833333333	2	HS	7																						1	United States	1	24			0
2397	NA	Daily	0	1	31	8	2	No	Unk	1.142857143	3	LessThanHS	4	0.043956044	0.375	0	0.75	0.25	0.031746032	0	0	0	0.25	50	52	15	0	1	1	0	12.9	1	1	1	1	United States	1	78.26086957	2	1	1
2418	No	Every other day	0	1	26	4	1	No	Hisp	2	2	HS	3																						1	Other	1	65.2173913			0
2419	No	Every other day	1		27	5	1	No	WNH	0.833333333	3	SomeColleg	4	0.458966565	0	0	0.039735099	0.986754967	0.423280423	1	0	0	0	51	92.15686275	50	0	1	1				0	6	1	United States	1	96.42857143			0
2420	No	Daily	0	1	23	4	2	No	Hisp	1	2	HS	7	0.058823529	0.214285714	0	0.214285714	0.857142857	0.028571429	0	0.4	0	0.4	49	69.3877551	0	0	1	1			0	0	0	1	Other	1	92.59259259			1
2421	No	Every other day	1		32	3	1	No	ANH	0.75	1	PostColleg	4	0.377976191	0.110236221	0.015748032	0.125984252	0.929133858	0.5	1	0	0	0	51	94.11764706	45	0	1	1	1895.8	13.3	1	0	11	1	Other	1	66.66666667	1	1	1
2424	No	More than once per day	0	1	28	2	1	Yes	BNH	0.666666667		SomeColleg	0	0					0	0				51	80.39215686	32	0	1	1	0	10.2	1	0	0	1	Other	0	80	2	1	1
2429	NA	Daily	0	1	23	3	1	No	Hisp	1.5	1	SomeColleg	4	0.084415584	0.076923077	0	0.230769231	0.923076923	0	0				27	81.48148148	21	0	1	1			0	0	0	1	United States	1	92.59259259			1
2437	No	Daily	1		31	4	1	No	Hisp	4	2	LessThanHS	4	0.00974026	0	0.333333333	0.333333333	0.666666667	0.062111801	0.3	0	0	0.2	51	86.2745098	49	0	1	1	43.3	101.5	0	0	0	1	Other	1	92			1
2439	NA	Daily	0	1	29	16	2	No	Hisp	1.6	5	LessThanHS	4	0.023255814	0.714285714	0.142857143	0.142857143	0.857142857	0	0				51	84.31372549	45	0	1	1			0	0	0	1	Other	1	92			1
2441	NA	Daily	0	1	26	4	1	No	BNH	0.666666667	3	HS		0.021978022	0.25	0	0.25	1	0.042857143	0	1	0.333333333	0	51	50.98039216	2	0	1	1				1	1	1	United States	1	90.90909091			0
2443	No	Daily	1		34	3	2	No	ANH	0.6	1	PostColleg	0	0.443768997	0.232876712	0.061643836	0.082191781	0.910958904	0.028571429	1	0	0	0	51	92.15686275	49	0	1	1	93.8	3	1	1	8	1	United States	1	100			1
2451	NA	Daily	1	1	18	4	2	Yes	Hisp	0.8		HS	8	0.047619048	0	0	0.666666667	0.833333333	0.017857143	0.5	0	1	0	50	36		0	1	1	10.4		0	1	2	1	United States	0	100	2	1	1
2457	Yes	Daily	1	1	32	6	2	No	Hisp	1.2		LessThanHS	4	0.052631579	0	0	0.5	0.357142857	0.114285714	0.5	0.125	0	0	51	74.50980392	47	0	1	1			0	1	1	1	Other	0	90.90909091			1
2458	No	Every other day	1		26	8	2	No	Hisp	1.142857143	4	HS	0	0.033434651	0	0	0.090909091	1	0	0				51	92.15686275	49	0	1	1	72.4			0	0	1	Other	1	80			0
2461	No	Daily	1		28	3	2	No	Hisp	1	1	PostColleg	1	0.256493507	0.164556962	0.012658228	0.139240506	0.911392405	0.042857143	1	0.333333333	0	0	51	86.2745098	50	1	1	1			0	0	0	1	United States	1	45.45454546			1
2463	NA	Daily	1		34	3	2	No	Hisp	0.6	1	PostColleg	0	0.459183674	0.007407407	0.014814815	0.133333333	0.925925926	0.228571429	0.75	0	0	0	51	82.35294118	49	1	1	1			1	1	8	1	United States	1	125			1
2467	No	Daily	1		34	5	2	No	Hisp	2.5	3	LessThanHS	7	0.045918367	0	0	0.222222222	0.333333333	0	0				51	54.90196078	46	0	1	1			0	0	0	1	Other	1	66.66666667			1
2475	NA	Daily	0	1	20	4	1	Yes	Hisp	0.8	1	SomeColleg	3																						1	Other	1	20			0
2480	No	Daily	1		34	7	1	No	Hisp	1.75	2	SomeColleg	1	0.1003861	0.153846154	0	0.192307692	0.923076923	0.25	1	0	0.071428571	0.142857143	51	72.54901961	48	0	1	1			1	1	1	1	Other	1	88.88888889			1
2484	NA	More than once per day	0	1	21	4	1	Yes	Hisp	0.8	1	HS	7	0					0	0				9	11.11111111	3	0	1	1				0	0	1	United States	1				0
2490	No	Daily	1		42	2	2	Yes	WNH	0.5		PostColleg	16	0.258358663	0	0.035294118	0.058823529	0.976470588	0	0				51	92.15686275	48	1	1	1	0		1	0	4	1	United States	0	108.3333333	2	1	1
2491	NA	Daily	1		24	6	1	No	Hisp	1.5	3	HS	4	0.190476191	0.6	0.75	0.275	0.975	0.041666667	1	0.285714286	0.571428571	0	51	58.82352941		0	1	1	10		1	1	3	1	Other	1	85.71428571	2	1	1
2502	NA	More than once per day	1		19	8	2	No	Hisp	1.333333333	3	SomeColleg	1	0.440476191	0.054054054	0.081081081	0.135135135	0.675675676	0	0				51	23.52941177	0	0	1	1			0	1	5	1	United States	1	11.11111111			1
2505	Yes	Every other day	0	1	38	5	2	No	Hisp	1.25	3	SomeColleg	5	0					0.142857143	0.833333333	0.083333333	0.083333333	0.333333333	49	69.3877551	47	0	1	1	0	0		0	0	1	Other	1	46.15384615	2	1	0
2513	No	Daily	1		26	3	2	No	ANH	1	1	HS	4	0					0.025974026	0	0	0.5	0	52	82.69230769	28	0	1	1		0	0	0	0	1	Other	1	104.7619048			1
2533	Yes	Daily	1		19	5	2	Yes	Hisp	1.25	1	HS	2	0					0.020408163	0	0.5	0	0	50	56		0	0	1			0	0	0	1	United States	1	77.77777778			1
2534	Yes	Daily	1		37	2	2	Yes	ANH	0.666666667		PostColleg	2	0.16017316	0.054054054	0	0	1	0	0				51	64.70588235	47	0	1	1	276.2		0	0	2	1	United States	0				1
2546	NA	Daily	1	1	29	7	2	No	Hisp	1.166666667	3	SomeColleg	5	0.095238095	0.2	0	0.166666667	0.766666667	0	0				52	86.53846154	49	0	1	1	6244.3		0	0	2	1	United States	1	100	1	1	1
2547	Yes	Daily	1		33	3	2	No	BNH	0.6	1	PostColleg	16	0.119601329	0.166666667	0.027777778	0	0.805555556	0.171428571	0.833333333	0	0	0	50	86	48	1	1	1	14.1		0	0	0	1	United States	1	22.72727273			1
2548	Yes	Daily	0	1	24	7	2	No	Hisp	0.875	1	SomeColleg	9	0.129251701	0.447368421	0.052631579	0.263157895	0.763157895	0.166666667	1	0.333333333	0	0	50	84	48	0	1	1	1984.3	0	0	0	5	1	United States	1	94.73684211	1	1	1
2549	NA	Daily	0	1	21	2	1	Yes	Hisp	0.666666667		SomeColleg	4																						1	Other	0	23.52941177			0
2553	NA	Every other day	0	1	37	2	2	Yes	WNH	0.333333333		PostColleg	4	0					0	0				5	20	1	0	1	1				0	0	1	United States	0	100			0
2558	No	Daily	1	1	29	1	2	Yes	BNH	0.5		PostColleg	0	0.034843206	0	0.4	0.2	0.8	0	0				50	82	48	0	1	1		0		0	0	1	Other	0	78.57142857			0
2559	Yes	More than once per day	0	1	32	6	1	Yes	ANH	0.857142857	1	SomeColleg	1	0.057142857	0	0	0	1	0.006493507	0	0	1	0	13	76.92307692	4	0	1	1				1	1	1	Other	1	100			0
2575	NA	Daily	1		32	5	1	No	Hisp	1	1	SomeColleg	3	0.055299539	0	0	0	0.833333333	0.345238095	0.413793103	0.206896552	0.068965517	0	49	63.26530612		0	0	1	73.2		0	0	0	1	Other	1	63.15789474			1
2577	NA	Daily	1		30	4	1	No	Hisp	1.333333333	2	LessThanHS	4	0					0	0				51	80.39215686	38	0	1	1	0	6.3	0	0	0	1	Other	1	69.56521739	2	1	1
2579	NA	Daily	1		36	5	1	No	Hisp	2.5	3	LessThanHS	5	0.016611296	0.2	0	0.2	0	0.042857143	0.666666667	0	0	0	51	84.31372549	47	0	1	1	1196.5	2.7	0	1	1	1	Other	1	90.90909091	1	1	1
2584	No	Daily	1		39	5	2	No	WNH	0.555555556	2	PostColleg	2	0.047619048	0.1875	0	0.3125	1	0.030612245	1	0	0	0	51	94.11764706	51	1	1	1	8.2		0	0	0	1	United States	1	82.35294118	2	1	1
2585	Yes	Every other day	1		37	13	1	No	Hisp	1.857142857	5	LessThanHS	5	0.346938776	0.117647059	0	0.323529412	0.823529412	0	0				50	56	25	0	1	1	170.7	157.8	0	1	1	1	Other	1				1
2586	NA	Daily	1		28	4	2	No	Hisp	1	1	LessThanHS	4	0					0.035714286	1	0	0	0	51	90.19607843	48	0	1	1	2601.8	3	0	0	0	1	Other	1	92.30769231	1	1	1
2595	Yes	Daily	1		35	3	2	Yes	WNH	0.6	1	PostColleg	5	0.057142857	0.111111111	0.055555556	0.222222222	0.888888889	0.008403361	1	0	0	0	51	88.23529412	51	0	1	1	25.3	0		0	0	1	United States	1	77.27272727			0
2599	No	Daily	1		35	3	1	No	Hisp	0.5	1	PostColleg	5	0.136778116	0	0.155555556	0.266666667	0.977777778	0.076923077	1	0	0	0	51	92.15686275	51	1	1	1	13.6	2.3	0	0	2	1	United States	1	81.25			1
2603	NA	Every other day	1		36	6	2	No	Hisp	1.2	3	HS	4	0.066869301	0.318181818	0.227272727	0.545454546	0.909090909	0	0				52	90.38461539	3	0	1	1	45.2		1	1	1	1	United States	1	92.85714286			1
2607	No	More than once per day	1		25	4	2	No	Hisp	1	2	SomeColleg	7	0					0.142857143	0	0	0.5	0	51	39.21568628	25	0	1	1	9446.5			0	0	1	United States	1	16.66666667	1	1	0
2609	No	Every other day	1		29	4	1	Yes	WNH	0.666666667		SomeColleg	5	0.133928571	0	0	0.266666667	0.911111111	0.075630252	1	0	0.111111111	0	51	94.11764706	50	1	1	1	30.9	0	0	0	0	1	United States	0	80.95238095			1
2617	No	Daily	0	1	19	4	1	Yes	Hisp	0.666666667	1	HS	6																						1	United States	1	42.10526316			0
2626	No	Daily	1		30	2	1	Yes	WNH	0.333333333		PostColleg	2	0.049689441	0	0.0625	0.0625	0.9375	0.25	1	0	0	0	51	90.19607843	48	0	1	1	4051.1	0		0	0	1	United States	0	100	1	1	0
2645	Yes	Daily	1		35	7	1	No	Hisp	1.75	3	HS	7	0.03968254	0	0	0	1	0	0				51	70.58823529	11	0	1	1			0	0	0	1	Other	1				1
2646	NA	Every other day	1		35	9	1	No	Hisp	2.25	5	LessThanHS	5	0.017421603	0.4	0	1	0	0	0				51	80.39215686	49	0	1	1	82.3	0	1	1	1	1	Other	1	91.66666667			1
2650	NA	Every other day	0	1	30	6	1	No	Hisp	1.5	1	LessThanHS																							1	Other	1	13.79310345			0
2657	NA	Daily	1		31	5	2	No	Hisp	1.666666667	2	LessThanHS	4	0.092063492	0.034482759	0	0.103448276	0.724137931	0	0				51	88.23529412	49	0	1	1	12.6	0	1	1	4	1	Other	1	100	2	1	1
2661	No	Every other day	0		35	2	2	Yes	WNH	0.4		PostColleg	6	0.105590062	0.058823529	0	0.264705882	0.823529412	0	0				51	90.19607843	51	1	1	1	68.7		1	1	1	1	United States	0	89.65517241			1
2673	NA	Daily	0		30	4	2	No	Hisp	0.8	1	HS	4	0.009966777	0	0	0	1	0.035714286	1	0	0	0	51	84.31372549	48	0	1	1	58.1		0	0	0	1	Other	1	111.1111111			1
2693	No	More than once per day	0		20	8	1	Yes	Hisp	1.142857143	2	HS	4	0.142857143	0.461538462	0	0.230769231	0.230769231	0.107142857	1	0.666666667	0.333333333	0.333333333	51	25.49019608	49	0	1	1	8.9		0	1	5	1	Other	1	80	2	1	1
2694	NA	More than once per day	1		35	4	1	No	Hisp	0.8	2	PostColleg	4	0.123809524	0.025641026	0.051282051	0.230769231	0.871794872	0.185714286	1	0.307692308	0	0	51	88.23529412	49	1	1	1	17.5	0	1	0	3	1	United States	1	100			1
2700	No	Daily	0		35	3	2	No	WNH	0.75	1	PostColleg	4	0.131868132	0.055555556	0	0.083333333	0.972222222	0.095238095	0.375	0.125	0	0.4375	49	79.59183674	33	1	1	1	0		0	0	6	1	United States	1	100	2	1	1
2701	No	Daily	1		27	2	1	Yes	Hisp	0.666666667		SomeColleg	4	0.081632653	0	0	0	1	0	0				51	82.35294118	48	0	1	1	18	4596.2	0	0	3	1	United States	0	133.3333333			1
2703	NA	Daily	0	1	31	2	2	No	Hisp	0.5		LessThanHS	4	0					0.071428571	0	0	0	1	7	57.14285714		0	1	1				0	0	1	Other	0	53.84615385			0
2717	No	More than once per day	0	1	29	6	1	No	Hisp	1.5	2	SomeColleg	5																						1	United States	1	66.66666667			0
2718	No	Daily	0		33	5	2	No	Hisp	1	3	SomeColleg	3	0.1875	0.095238095	0	0.047619048	0.952380952	0.130952381	0.909090909	0.272727273	0.136363636	0	37	86.48648649	49	0	1	1	1.2	0.3		1	8	1	United States	1	85.71428571	2	1	0
2725	NA	Daily	0	1	19	2	1	Yes	Hisp	0.666666667		HS	4																						1	Other	0				0
2728	Yes	Daily	0		35	3	1	No	ANH	0.75	1	PostColleg	4	0.108843537	0.125	0	0.15625	0.78125	0.380952381	1	0	0	0	50	84	49	1	1	1				0	1	1	United States	1	85.71428571			0
2729	No	Daily	0		30	2	2	Yes	ANH	1		SomeColleg	5	0					0.01948052	1	0	0	0	21	76.19047619	38	0	1	1			0	0	0	1	Other	0	81.48148148			1
2730	Yes	Daily	0		29	8	1	No	Hisp	1.333333333	4	LessThanHS	6	0					0.014285714	1	0	0	0	25	84	42	0	1	1	422.5	1.2	0	0	0	1	Other	1	90.90909091	1	1	1
2731	Yes	Daily	0		32	3	1	Yes	Hisp	1	1	HS	0	0					0	0				18	83.33333333	18	0	1	1	818.3	2.1		0	0	1	Other	1	90	1	1	0
2732	NA	Daily	0		24	4	1	No	Hisp	0.666666667	1	LessThanHS		0					0	0				17	88.23529412	5	0	1	1	180.4	0		1	4	1	Other	1	84.21052632			0
