# Supplementary material for: Triclosan and triclocarban exposure, infectious disease symptoms and antibiotic prescription in infants—A community-based randomized intervention
Source: PLoS One. 2018 Jun 28;13(6):e0199298. doi: 10.1371/journal.pone.0199298 (PMC6023107; doi:10.1371/journal.pone.0199298)
Supplement: S3 File — (CSV) [file pone.0199298.s011.csv]

study_id	bq_	hasids	time	season	timesq
1002	2	0	0	Summer	0
1002	2	0	7	Summer	49
1002	2	0	14	Summer	196
1002	2	0	21	Summer	441
1002	2	0	28	Summer	784
1002	2	0	35	Summer	1225
1002	2	0	42	Winter	1764
1002	2	0	49	Winter	2401
1002	2	0	56	Winter	3136
1002	2	0	63	Winter	3969
1002	2	0	70	Winter	4900
1002	2	0	77	Winter	5929
1002	2	0	84	Winter	7056
1002	2	0	91	Winter	8281
1002	2	0	98	Winter	9604
1002	2	0	105	Winter	11025
1002	2	0	112	Winter	12544
1002	2		119		14161
1002	2		126		15876
1002	2	1	133	Winter	17689
1002	2	0	140	Winter	19600
1002	2	0	147	Winter	21609
1002	2	0	154	Winter	23716
1002	2	0	161	Winter	25921
1002	2	0	168	Winter	28224
1002	2	0	175	Winter	30625
1002	2		182		33124
1002	2		189		35721
1002	2		196		38416
1002	2	0	203	Winter	41209
1002	2	1	210	Winter	44100
1002	2	1	217	Winter	47089
1002	2	0	224	Summer	50176
1002	2	0	231	Summer	53361
1002	2		238		56644
1002	2	0	245	Summer	60025
1002	2	1	252	Summer	63504
1002	2	0	259	Summer	67081
1002	2	0	266	Summer	70756
1002	2	0	273	Summer	74529
1002	2	0	280	Summer	78400
1002	2	0	287	Summer	82369
1002	2	1	294	Summer	86436
1002	2	1	301	Summer	90601
1002	2	0	308	Summer	94864
1002	2	0	315	Summer	99225
1002	2	0	322	Summer	103684
1002	2	0	329	Summer	108241
1002	2	0	336	Summer	112896
1002	2	0	343	Summer	117649
1002	2	0	350	Summer	122500
1002	2	0	357	Summer	127449
1005	2	0	0	Winter	0
1005	2	0	7	Winter	49
1005	2	0	14	Winter	196
1005	2		21		441
1005	2	0	28	Winter	784
1005	2		35		1225
1005	2	0	42	Winter	1764
1005	2	0	49	Winter	2401
1005	2	0	56	Winter	3136
1005	2	0	63	Winter	3969
1005	2	0	70	Winter	4900
1005	2	0	77	Winter	5929
1005	2	1	84	Winter	7056
1005	2	1	91	Winter	8281
1005	2	1	98	Winter	9604
1005	2	0	105	Winter	11025
1005	2	0	112	Winter	12544
1005	2	0	119	Winter	14161
1005	2	0	126	Winter	15876
1005	2	0	133	Winter	17689
1005	2	0	140	Winter	19600
1005	2	0	147	Winter	21609
1005	2	0	154	Summer	23716
1005	2	0	161	Summer	25921
1005	2	0	168	Summer	28224
1005	2	0	175	Summer	30625
1005	2	0	182	Summer	33124
1005	2	0	189	Summer	35721
1005	2	0	196	Summer	38416
1005	2	0	203	Summer	41209
1005	2	0	210	Summer	44100
1006	1	0	0	Winter	0
1006	1	0	7	Winter	49
1006	1	1	14	Winter	196
1006	1		21		441
1006	1	0	28	Winter	784
1006	1	0	35	Winter	1225
1006	1	0	42	Winter	1764
1006	1	1	49	Winter	2401
1006	1	0	56	Winter	3136
1006	1	0	63	Winter	3969
1006	1	0	70	Winter	4900
1006	1	0	77	Winter	5929
1006	1	0	84	Winter	7056
1006	1	1	91	Winter	8281
1006	1	0	98	Winter	9604
1006	1	0	105	Winter	11025
1006	1	0	112	Winter	12544
1006	1	0	119	Winter	14161
1006	1	0	126	Winter	15876
1006	1	1	133	Winter	17689
1006	1	1	140	Winter	19600
1006	1	1	147	Winter	21609
1006	1	0	154	Summer	23716
1006	1	0	161	Summer	25921
1006	1	0	168	Summer	28224
1006	1	0	175	Summer	30625
1006	1	0	182	Summer	33124
1006	1	0	189	Summer	35721
1006	1	0	196	Summer	38416
1006	1		203		41209
1006	1	0	210	Summer	44100
1006	1	0	217	Summer	47089
1006	1	0	224	Summer	50176
1006	1	0	231	Summer	53361
1006	1	0	238	Summer	56644
1006	1	0	245	Summer	60025
1006	1		252		63504
1006	1	0	259	Summer	67081
1006	1	0	266	Summer	70756
1006	1	0	273	Summer	74529
1006	1	0	280	Summer	78400
1006	1	0	287	Summer	82369
1006	1	0	294	Summer	86436
1006	1	0	301	Summer	90601
1006	1	0	308	Summer	94864
1006	1	0	315	Summer	99225
1006	1	0	322	Summer	103684
1006	1	0	329	Summer	108241
1006	1	0	336	Winter	112896
1006	1	0	343	Winter	117649
1008	1	0	0	Winter	0
1008	1	0	7	Winter	49
1008	1	0	14	Winter	196
1008	1	0	21	Winter	441
1008	1	0	28	Winter	784
1008	1	0	35	Winter	1225
1008	1	0	42	Winter	1764
1008	1	0	49	Winter	2401
1008	1	0	56	Winter	3136
1008	1	0	63	Winter	3969
1008	1	1	70	Winter	4900
1008	1	0	77	Winter	5929
1008	1	0	84	Winter	7056
1008	1	0	91	Winter	8281
1008	1	0	98	Winter	9604
1008	1	0	105	Winter	11025
1008	1	0	112	Winter	12544
1008	1	0	119	Winter	14161
1008	1	0	126	Winter	15876
1008	1	0	133	Winter	17689
1008	1	0	140	Winter	19600
1008	1	0	147	Summer	21609
1008	1	0	154	Summer	23716
1008	1	0	161	Summer	25921
1008	1	0	168	Summer	28224
1008	1	1	175	Summer	30625
1008	1	0	182	Summer	33124
1008	1	0	189	Summer	35721
1008	1	0	196	Summer	38416
1008	1	0	203	Summer	41209
1008	1	0	210	Summer	44100
1008	1	0	217	Summer	47089
1008	1	0	224	Summer	50176
1008	1	0	231	Summer	53361
1008	1	0	238	Summer	56644
1008	1	0	245	Summer	60025
1008	1	0	252	Summer	63504
1008	1	0	259	Summer	67081
1008	1	0	266	Summer	70756
1008	1	0	273	Summer	74529
1008	1	0	280	Summer	78400
1008	1	0	287	Summer	82369
1008	1	0	294	Summer	86436
1008	1	0	301	Summer	90601
1008	1	0	308	Summer	94864
1008	1	0	315	Summer	99225
1008	1	0	322	Summer	103684
1008	1	0	329	Winter	108241
1008	1	0	336	Winter	112896
1008	1	0	343	Winter	117649
1008	1	0	350	Winter	122500
1009	2	0	0	Winter	0
1009	2	0	7	Winter	49
1009	2	0	14	Winter	196
1009	2	0	21	Winter	441
1009	2	0	28	Winter	784
1009	2	0	35	Winter	1225
1009	2	0	42	Winter	1764
1009	2	0	49	Winter	2401
1009	2	0	56	Winter	3136
1009	2	0	63	Winter	3969
1009	2	0	70	Winter	4900
1009	2	0	77	Winter	5929
1009	2	0	84	Winter	7056
1009	2	0	91	Winter	8281
1009	2	0	98	Winter	9604
1009	2	0	105	Winter	11025
1009	2	1	112	Winter	12544
1009	2	0	119	Summer	14161
1009	2	1	126	Summer	15876
1009	2	0	133	Summer	17689
1009	2	0	140	Summer	19600
1009	2	0	147	Summer	21609
1009	2	0	154	Summer	23716
1009	2	1	161	Summer	25921
1009	2	0	168	Summer	28224
1009	2	0	175	Summer	30625
1009	2	0	182	Summer	33124
1009	2	0	189	Summer	35721
1009	2	0	196	Summer	38416
1009	2	0	203	Summer	41209
1009	2	1	210	Summer	44100
1009	2	0	217	Summer	47089
1009	2		224		50176
1009	2	0	231	Summer	53361
1009	2	0	238	Summer	56644
1009	2	0	245	Summer	60025
1009	2	0	252	Summer	63504
1009	2		259		67081
1009	2	0	266	Summer	70756
1009	2	0	273	Summer	74529
1009	2	0	280	Summer	78400
1009	2	0	287	Summer	82369
1009	2	0	294	Summer	86436
1009	2	0	301	Winter	90601
1009	2	0	308	Winter	94864
1009	2	0	315	Winter	99225
1009	2	0	322	Winter	103684
1009	2	0	329	Winter	108241
1009	2	0	336	Winter	112896
1009	2	0	343	Winter	117649
1009	2	0	350	Winter	122500
1009	2	1	357	Winter	127449
1015	2	0	0	Summer	0
1015	2	0	7	Summer	49
1015	2	0	14	Summer	196
1015	2	0	21	Summer	441
1015	2	0	28	Summer	784
1015	2		35		1225
1015	2	0	42	Summer	1764
1015	2	0	49	Summer	2401
1015	2	0	56	Summer	3136
1015	2	0	63	Summer	3969
1015	2	0	70	Summer	4900
1015	2	0	77	Summer	5929
1015	2	0	84	Summer	7056
1015	2	0	91	Summer	8281
1015	2	0	98	Summer	9604
1015	2	0	105	Summer	11025
1015	2	0	112	Summer	12544
1015	2	0	119	Summer	14161
1015	2	0	126	Summer	15876
1015	2	1	133	Summer	17689
1015	2	1	140	Winter	19600
1015	2	0	147	Winter	21609
1015	2		154		23716
1015	2		161		25921
1015	2		168		28224
1015	2		175		30625
1015	2		182		33124
1050	1	0	0	Winter	0
1050	1	0	7	Winter	49
1050	1	0	14	Winter	196
1050	1		21		441
1050	1	0	28	Winter	784
1050	1		35		1225
1050	1	0	42	Winter	1764
1050	1		49		2401
1050	1		56		3136
1050	1		63		3969
1050	1	0	70	Winter	4900
1050	1		77		5929
1050	1	0	84	Winter	7056
1050	1		91		8281
1050	1	0	98	Summer	9604
1050	1		105		11025
1050	1	0	112	Summer	12544
1050	1	1	119	Summer	14161
1050	1	0	126	Summer	15876
1050	1	0	133	Summer	17689
1050	1	0	140	Summer	19600
1053	1	0	0	Summer	0
1053	1	0	7	Summer	49
1053	1	0	14	Summer	196
1053	1		21		441
1053	1	0	28	Summer	784
1053	1	0	35	Summer	1225
1053	1	0	42	Summer	1764
1053	1	0	49	Summer	2401
1053	1	0	56	Summer	3136
1053	1	0	63	Summer	3969
1053	1	0	70	Summer	4900
1053	1		77		5929
1053	1	0	84	Summer	7056
1053	1		91		8281
1053	1	0	98	Summer	9604
1053	1	1	105	Summer	11025
1053	1	0	112	Summer	12544
1053	1	0	119	Summer	14161
1053	1		126		15876
1053	1	0	133	Summer	17689
1053	1	0	140	Summer	19600
1053	1	0	147	Summer	21609
1053	1	0	154	Summer	23716
1053	1	0	161	Summer	25921
1053	1	0	168	Summer	28224
1053	1		175		30625
1053	1	0	182	Winter	33124
1053	1	1	189	Winter	35721
1053	1	0	196	Winter	38416
1053	1	0	203	Winter	41209
1053	1	0	210	Winter	44100
1053	1	0	217	Winter	47089
1053	1	0	224	Winter	50176
1053	1		231		53361
1053	1	1	238	Winter	56644
1053	1	0	245	Winter	60025
1053	1	0	252	Winter	63504
1053	1	1	259	Winter	67081
1053	1	0	266	Winter	70756
1053	1	0	273	Winter	74529
1053	1	0	280	Winter	78400
1053	1		287		82369
1053	1	0	294	Winter	86436
1053	1	0	301	Winter	90601
1053	1	0	308	Winter	94864
1053	1		315		99225
1053	1	1	322	Winter	103684
1053	1	0	329	Winter	108241
1053	1	0	336	Winter	112896
1053	1	0	343	Winter	117649
1060	2	0	0	Winter	0
1060	2	0	7	Summer	49
1060	2	0	14	Summer	196
1060	2	1	21	Summer	441
1060	2	0	28	Summer	784
1060	2	0	35	Summer	1225
1060	2	0	42	Summer	1764
1060	2	0	49	Summer	2401
1060	2	0	56	Summer	3136
1060	2		63		3969
1060	2		70		4900
1060	2		77		5929
1060	2		84		7056
1060	2		91		8281
1060	2		98		9604
1060	2		105		11025
1060	2		112		12544
1060	2		119		14161
1060	2		126		15876
1060	2		133		17689
1060	2	0	140	Summer	19600
1060	2	0	147	Summer	21609
1060	2	1	154	Summer	23716
1060	2	1	161	Summer	25921
1060	2	0	168	Summer	28224
1060	2	1	175	Summer	30625
1060	2	1	182	Summer	33124
1060	2	0	189	Winter	35721
1060	2	0	196	Winter	38416
1060	2	0	203	Winter	41209
1060	2	0	210	Winter	44100
1060	2	1	217	Winter	47089
1060	2	1	224	Winter	50176
1060	2		231		53361
1060	2	1	238	Winter	56644
1060	2		245		60025
1060	2		252		63504
1060	2	0	259	Winter	67081
1060	2	0	266	Winter	70756
1060	2	0	273	Winter	74529
1060	2	0	280	Winter	78400
1060	2		287		82369
1060	2	0	294	Winter	86436
1060	2	1	301	Winter	90601
1060	2	1	308	Winter	94864
1060	2		315		99225
1060	2	0	322	Winter	103684
1060	2	1	329	Winter	108241
1060	2		336		112896
1060	2		343		117649
1061	1	0	0	Summer	0
1061	1	0	7	Summer	49
1061	1	0	14	Summer	196
1061	1	0	21	Summer	441
1061	1	0	28	Summer	784
1061	1	0	35	Summer	1225
1061	1	0	42	Summer	1764
1061	1	0	49	Summer	2401
1061	1	0	56	Summer	3136
1061	1	0	63	Summer	3969
1061	1	0	70	Summer	4900
1061	1	0	77	Summer	5929
1061	1	0	84	Summer	7056
1061	1		91		8281
1061	1		98		9604
1061	1		105		11025
1061	1	0	112	Summer	12544
1061	1	0	119	Summer	14161
1061	1	0	126	Summer	15876
1061	1	0	133	Summer	17689
1061	1		140		19600
1061	1		147		21609
1061	1		154		23716
1061	1	0	161	Summer	25921
1061	1	0	168	Summer	28224
1061	1	0	175	Summer	30625
1061	1	0	182	Winter	33124
1061	1	0	189	Winter	35721
1061	1	0	196	Winter	38416
1061	1	0	203	Winter	41209
1061	1	0	210	Winter	44100
1061	1	0	217	Winter	47089
1061	1	0	224	Winter	50176
1061	1	0	231	Winter	53361
1061	1		238		56644
1061	1	0	245	Winter	60025
1061	1		252		63504
1061	1	0	259	Winter	67081
1061	1	0	266	Winter	70756
1061	1	0	273	Winter	74529
1061	1	0	280	Winter	78400
1061	1	0	287	Winter	82369
1061	1	0	294	Winter	86436
1061	1	0	301	Winter	90601
1061	1		308		94864
1061	1	0	315	Winter	99225
1061	1		322		103684
1061	1	0	329	Winter	108241
1061	1	0	336	Winter	112896
1061	1	0	343	Winter	117649
1063	1	0	0	Winter	0
1063	1	0	7	Winter	49
1063	1	0	14	Winter	196
1063	1	0	21	Winter	441
1063	1	1	28	Winter	784
1063	1	1	35	Winter	1225
1063	1	1	42	Winter	1764
1063	1	1	49	Winter	2401
1063	1	0	56	Winter	3136
1063	1	1	63	Winter	3969
1063	1	0	70	Winter	4900
1063	1	0	77	Winter	5929
1063	1	0	84	Winter	7056
1063	1	0	91	Winter	8281
1063	1	0	98	Winter	9604
1063	1	0	105	Winter	11025
1063	1	0	112	Winter	12544
1063	1	0	119	Winter	14161
1063	1		126		15876
1063	1	0	133	Winter	17689
1063	1	0	140	Summer	19600
1063	1	0	147	Summer	21609
1063	1	1	154	Summer	23716
1063	1	0	161	Summer	25921
1063	1	0	168	Summer	28224
1063	1	0	175	Summer	30625
1063	1	0	182	Summer	33124
1063	1	0	189	Summer	35721
1063	1	0	196	Summer	38416
1063	1	0	203	Summer	41209
1063	1	0	210	Summer	44100
1063	1	0	217	Summer	47089
1063	1	1	224	Summer	50176
1063	1	0	231	Summer	53361
1063	1	0	238	Summer	56644
1063	1	0	245	Summer	60025
1063	1	0	252	Summer	63504
1063	1	0	259	Summer	67081
1063	1	0	266	Summer	70756
1063	1	0	273	Summer	74529
1063	1	0	280	Summer	78400
1063	1		287		82369
1063	1	0	294	Summer	86436
1063	1	1	301	Summer	90601
1063	1	0	308	Summer	94864
1063	1	0	315	Summer	99225
1063	1	0	322	Winter	103684
1063	1	0	329	Winter	108241
1063	1	0	336	Winter	112896
1063	1	0	343	Winter	117649
1067	2	0	0	Winter	0
1067	2	1	7	Winter	49
1067	2	0	14	Winter	196
1067	2	0	21	Winter	441
1067	2	0	28	Winter	784
1067	2	1	35	Winter	1225
1067	2	1	42	Summer	1764
1067	2	0	49	Summer	2401
1067	2	1	56	Summer	3136
1067	2	0	63	Summer	3969
1067	2	0	70	Summer	4900
1067	2	0	77	Summer	5929
1067	2	1	84	Summer	7056
1067	2	1	91	Summer	8281
1067	2	1	98	Summer	9604
1067	2	1	105	Summer	11025
1067	2		112		12544
1067	2	1	119	Summer	14161
1067	2	1	126	Summer	15876
1067	2		133		17689
1067	2	1	140	Summer	19600
1067	2	1	147	Summer	21609
1067	2	1	154	Summer	23716
1067	2	0	161	Summer	25921
1067	2	1	168	Summer	28224
1067	2	1	175	Summer	30625
1067	2		182		33124
1067	2	0	189	Summer	35721
1067	2	1	196	Summer	38416
1067	2	1	203	Summer	41209
1067	2	0	210	Summer	44100
1067	2	1	217	Summer	47089
1067	2	1	224	Winter	50176
1067	2	1	231	Winter	53361
1067	2	1	238	Winter	56644
1067	2	1	245	Winter	60025
1067	2	1	252	Winter	63504
1067	2	0	259	Winter	67081
1067	2	0	266	Winter	70756
1067	2	0	273	Winter	74529
1067	2	1	280	Winter	78400
1067	2	1	287	Winter	82369
1067	2		294		86436
1067	2		301		90601
1067	2	1	308	Winter	94864
1067	2	1	315	Winter	99225
1067	2	0	322	Winter	103684
1067	2		329		108241
1084	1	0	0	Summer	0
1084	1	0	7	Summer	49
1084	1	0	14	Summer	196
1084	1	1	21	Summer	441
1084	1	0	28	Summer	784
1084	1	0	35	Summer	1225
1084	1	0	42	Summer	1764
1084	1	0	49	Summer	2401
1084	1	1	56	Summer	3136
1084	1	0	63	Summer	3969
1084	1	0	70	Summer	4900
1084	1	0	77	Summer	5929
1084	1	0	84	Summer	7056
1084	1	0	91	Summer	8281
1084	1	0	98	Summer	9604
1084	1		105		11025
1084	1	0	112	Summer	12544
1084	1	0	119	Summer	14161
1084	1	0	126	Summer	15876
1084	1	1	133	Summer	17689
1084	1	0	140	Summer	19600
1084	1	0	147	Winter	21609
1084	1	0	154	Winter	23716
1084	1	0	161	Winter	25921
1084	1	0	168	Winter	28224
1084	1	0	175	Winter	30625
1084	1	0	182	Winter	33124
1084	1	0	189	Winter	35721
1084	1	0	196	Winter	38416
1084	1	1	203	Winter	41209
1084	1	0	210	Winter	44100
1084	1		217		47089
1084	1	0	224	Winter	50176
1084	1	0	231	Winter	53361
1084	1	0	238	Winter	56644
1084	1	0	245	Winter	60025
1084	1	0	252	Winter	63504
1084	1	0	259	Winter	67081
1084	1	0	266	Winter	70756
1084	1	0	273	Winter	74529
1084	1	0	280	Winter	78400
1084	1	0	287	Winter	82369
1084	1	0	294	Winter	86436
1084	1	0	301	Winter	90601
1084	1	0	308	Winter	94864
1084	1	0	315	Winter	99225
1084	1	0	322	Winter	103684
1084	1	0	329	Summer	108241
1084	1	0	336	Summer	112896
1084	1	0	343	Summer	117649
1087	1	0	0	Winter	0
1087	1	0	7	Winter	49
1087	1	0	14	Winter	196
1087	1	0	21	Winter	441
1087	1	0	28	Winter	784
1087	1	0	35	Winter	1225
1087	1	0	42	Summer	1764
1087	1	0	49	Summer	2401
1087	1	0	56	Summer	3136
1087	1	0	63	Summer	3969
1087	1	0	70	Summer	4900
1087	1	0	77	Summer	5929
1087	1	0	84	Summer	7056
1087	1	0	91	Summer	8281
1087	1	0	98	Summer	9604
1087	1	0	105	Summer	11025
1087	1	0	112	Summer	12544
1087	1	0	119	Summer	14161
1087	1	0	126	Summer	15876
1087	1	0	133	Summer	17689
1087	1	0	140	Summer	19600
1087	1	0	147	Summer	21609
1087	1	0	154	Summer	23716
1087	1	0	161	Summer	25921
1087	1	0	168	Summer	28224
1087	1	0	175	Summer	30625
1087	1		182		33124
1087	1	0	189	Summer	35721
1087	1	0	196	Summer	38416
1087	1	0	203	Summer	41209
1087	1	0	210	Summer	44100
1087	1	0	217	Summer	47089
1087	1	0	224	Winter	50176
1087	1	0	231	Winter	53361
1087	1	0	238	Winter	56644
1087	1	0	245	Winter	60025
1087	1	0	252	Winter	63504
1087	1	0	259	Winter	67081
1087	1	0	266	Winter	70756
1087	1	0	273	Winter	74529
1087	1	0	280	Winter	78400
1087	1		287		82369
1087	1	1	294	Winter	86436
1087	1	0	301	Winter	90601
1087	1	0	308	Winter	94864
1087	1		315		99225
1087	1		322		103684
1087	1		329		108241
1087	1		336		112896
1092	2	0	0	Summer	0
1092	2	0	7	Summer	49
1092	2	0	14	Summer	196
1092	2	0	21	Summer	441
1092	2	0	28	Summer	784
1092	2	0	35	Summer	1225
1092	2	0	42	Summer	1764
1092	2	0	49	Summer	2401
1092	2	0	56	Summer	3136
1092	2	0	63	Summer	3969
1092	2	0	70	Summer	4900
1092	2		77		5929
1092	2	0	84	Summer	7056
1092	2	0	91	Winter	8281
1092	2	0	98	Winter	9604
1092	2	0	105	Winter	11025
1092	2	0	112	Winter	12544
1092	2	0	119	Winter	14161
1092	2	0	126	Winter	15876
1092	2	0	133	Winter	17689
1092	2	0	140	Winter	19600
1092	2	0	147	Winter	21609
1092	2	1	154	Winter	23716
1092	2		161		25921
1092	2	1	168	Winter	28224
1092	2		175		30625
1092	2	0	182	Winter	33124
1092	2	0	189	Winter	35721
1092	2	0	196	Winter	38416
1092	2	1	203	Winter	41209
1092	2	0	210	Winter	44100
1092	2		217		47089
1092	2	0	224	Winter	50176
1092	2	1	231	Winter	53361
1092	2	0	238	Winter	56644
1092	2	0	245	Winter	60025
1092	2	0	252	Winter	63504
1092	2	0	259	Winter	67081
1092	2	0	266	Winter	70756
1092	2	0	273	Summer	74529
1092	2	0	280	Summer	78400
1092	2	0	287	Summer	82369
1092	2	0	294	Summer	86436
1092	2	0	301	Summer	90601
1092	2	0	308	Summer	94864
1092	2	0	315	Summer	99225
1092	2	1	322	Summer	103684
1092	2	0	329	Summer	108241
1092	2	0	336	Summer	112896
1092	2	0	343	Summer	117649
1095	2	0	0	Summer	0
1095	2	0	7	Summer	49
1095	2		14		196
1095	2		21		441
1095	2		28		784
2020	2	0	0	Summer	0
2020	2	0	7	Summer	49
2020	2	0	14	Summer	196
2020	2	0	21	Summer	441
2020	2	0	28	Summer	784
2020	2	0	35	Summer	1225
2020	2	0	42	Summer	1764
2020	2	0	49	Summer	2401
2020	2	0	56	Summer	3136
2020	2	0	63	Summer	3969
2020	2	0	70	Summer	4900
2020	2	0	77	Summer	5929
2020	2	0	84	Summer	7056
2020	2	0	91	Summer	8281
2020	2	0	98	Summer	9604
2020	2	0	105	Summer	11025
2020	2	0	112	Summer	12544
2020	2	0	119	Summer	14161
2020	2	0	126	Summer	15876
2020	2	0	133	Summer	17689
2020	2		140		19600
2020	2	0	147	Summer	21609
2020	2	0	154	Summer	23716
2020	2	0	161	Summer	25921
2020	2	1	168	Summer	28224
2020	2	1	175	Summer	30625
2020	2	1	182	Winter	33124
2020	2	0	189	Winter	35721
2020	2	0	196	Winter	38416
2020	2		203		41209
2020	2	0	210	Winter	44100
2020	2		217		47089
2020	2	0	224	Winter	50176
2020	2	0	231	Winter	53361
2020	2	1	238	Winter	56644
2020	2	0	245	Winter	60025
2020	2	0	252	Winter	63504
2020	2		259		67081
2020	2		266		70756
2020	2		273		74529
2020	2	1	280	Winter	78400
2020	2	0	287	Winter	82369
2020	2	0	294	Winter	86436
2020	2		301		90601
2020	2		308		94864
2020	2		315		99225
2020	2		322		103684
2020	2		329		108241
2020	2	1	336	Winter	112896
2020	2	0	343	Winter	117649
2020	2		350		122500
2022	2	0	0	Summer	0
2022	2	0	7	Summer	49
2022	2	0	14	Summer	196
2022	2	0	21	Summer	441
2022	2	0	28	Summer	784
2022	2	0	35	Summer	1225
2022	2	0	42	Summer	1764
2022	2	0	49	Summer	2401
2022	2		56		3136
2022	2		63		3969
2022	2	0	70	Summer	4900
2022	2	0	77	Summer	5929
2022	2	1	84	Summer	7056
2022	2	0	91	Winter	8281
2022	2	0	98	Winter	9604
2022	2	0	105	Winter	11025
2022	2	0	112	Winter	12544
2022	2	0	119	Winter	14161
2022	2	0	126	Winter	15876
2022	2	0	133	Winter	17689
2022	2	1	140	Winter	19600
2022	2	1	147	Winter	21609
2022	2	0	154	Winter	23716
2022	2		161		25921
2022	2	1	168	Winter	28224
2022	2		175		30625
2022	2	0	182	Winter	33124
2022	2	1	189	Winter	35721
2022	2	1	196	Winter	38416
2022	2	1	203	Winter	41209
2022	2	0	210	Winter	44100
2022	2		217		47089
2022	2	1	224	Winter	50176
2022	2	1	231	Winter	53361
2022	2	0	238	Winter	56644
2022	2	0	245	Winter	60025
2022	2	0	252	Winter	63504
2022	2	0	259	Winter	67081
2022	2	0	266	Winter	70756
2022	2	0	273	Summer	74529
2022	2	0	280	Summer	78400
2022	2	0	287	Summer	82369
2022	2	0	294	Summer	86436
2022	2		301		90601
2022	2		308		94864
2022	2	0	315	Summer	99225
2022	2	0	322	Summer	103684
2022	2	0	329	Summer	108241
2022	2	0	336	Summer	112896
2022	2	0	343	Summer	117649
2030	1	0	0	Winter	0
2030	1		7		49
2030	1		14		196
2030	1	0	21	Winter	441
2030	1		28		784
2030	1	0	35	Winter	1225
2030	1	1	42	Winter	1764
2030	1		49		2401
2030	1	0	56	Winter	3136
2030	1		63		3969
2030	1		70		4900
2040	2	0	0	Summer	0
2040	2	0	7	Summer	49
2040	2	0	14	Summer	196
2040	2		21		441
2040	2	0	28	Summer	784
2040	2	0	35	Summer	1225
2040	2		42		1764
2040	2		49		2401
2040	2		56		3136
2040	2		63		3969
2040	2		70		4900
2040	2		77		5929
2040	2		84		7056
2040	2		91		8281
2040	2		98		9604
2040	2		105		11025
2040	2		112		12544
2040	2		119		14161
2048	2	0	0	Summer	0
2048	2		7		49
2048	2	0	14	Summer	196
2048	2	0	21	Summer	441
2048	2	0	28	Summer	784
2048	2	0	35	Summer	1225
2048	2	0	42	Summer	1764
2048	2	0	49	Summer	2401
2048	2	0	56	Summer	3136
2048	2	0	63	Summer	3969
2048	2	1	70	Winter	4900
2048	2	1	77	Winter	5929
2048	2	1	84	Winter	7056
2048	2	0	91	Winter	8281
2048	2	0	98	Winter	9604
2048	2	0	105	Winter	11025
2048	2	0	112	Winter	12544
2048	2	1	119	Winter	14161
2048	2	1	126	Winter	15876
2048	2	1	133	Winter	17689
2048	2		140		19600
2048	2	0	147	Winter	21609
2048	2	0	154	Winter	23716
2048	2	0	161	Winter	25921
2048	2	0	168	Winter	28224
2048	2	0	175	Winter	30625
2048	2	1	182	Winter	33124
2048	2	1	189	Winter	35721
2048	2		196		38416
2048	2	1	203	Winter	41209
2048	2	1	210	Winter	44100
2048	2	0	217	Winter	47089
2048	2	0	224	Winter	50176
2048	2	0	231	Winter	53361
2048	2	0	238	Winter	56644
2048	2	1	245	Winter	60025
2048	2	0	252	Summer	63504
2048	2	0	259	Summer	67081
2048	2	1	266	Summer	70756
2048	2	1	273	Summer	74529
2048	2	1	280	Summer	78400
2048	2	1	287	Summer	82369
2048	2	1	294	Summer	86436
2048	2	0	301	Summer	90601
2048	2	0	308	Summer	94864
2048	2	0	315	Summer	99225
2048	2	0	322	Summer	103684
2048	2	0	329	Summer	108241
2048	2	0	336	Summer	112896
2050	2	0	0	Summer	0
2050	2	0	7	Summer	49
2050	2	0	14	Summer	196
2050	2	0	21	Summer	441
2050	2	0	28	Summer	784
2050	2	0	35	Summer	1225
2050	2	0	42	Summer	1764
2050	2	0	49	Summer	2401
2050	2	0	56	Summer	3136
2050	2	0	63	Summer	3969
2050	2	0	70	Winter	4900
2050	2	0	77	Winter	5929
2050	2	0	84	Winter	7056
2050	2	0	91	Winter	8281
2050	2	0	98	Winter	9604
2050	2	0	105	Winter	11025
2050	2	0	112	Winter	12544
2050	2	0	119	Winter	14161
2050	2	0	126	Winter	15876
2050	2	0	133	Winter	17689
2050	2		140		19600
2050	2	0	147	Winter	21609
2050	2	0	154	Winter	23716
2050	2	0	161	Winter	25921
2050	2	1	168	Winter	28224
2050	2	1	175	Winter	30625
2050	2	0	182	Winter	33124
2050	2	0	189	Winter	35721
2050	2		196		38416
2050	2	0	203	Winter	41209
2050	2	0	210	Winter	44100
2050	2	0	217	Winter	47089
2050	2	0	224	Winter	50176
2050	2	0	231	Winter	53361
2050	2	0	238	Winter	56644
2050	2	0	245	Winter	60025
2050	2	0	252	Summer	63504
2050	2	0	259	Summer	67081
2050	2	0	266	Summer	70756
2050	2	0	273	Summer	74529
2050	2		280		78400
2050	2	0	287	Summer	82369
2050	2	0	294	Summer	86436
2050	2	0	301	Summer	90601
2050	2	0	308	Summer	94864
2050	2	0	315	Summer	99225
2050	2	0	322	Summer	103684
2050	2	0	329	Summer	108241
2050	2	0	336	Summer	112896
2050	2	0	343	Summer	117649
2051	1	0	0	Summer	0
2051	1	0	7	Summer	49
2051	1	0	14	Summer	196
2051	1	0	21	Summer	441
2051	1	0	28	Summer	784
2051	1	0	35	Summer	1225
2051	1	0	42	Summer	1764
2051	1	0	49	Summer	2401
2051	1	0	56	Summer	3136
2051	1	0	63	Summer	3969
2051	1	0	70	Summer	4900
2051	1	0	77	Summer	5929
2051	1	0	84	Summer	7056
2051	1	0	91	Summer	8281
2051	1	0	98	Summer	9604
2051	1	0	105	Summer	11025
2051	1	0	112	Summer	12544
2051	1	0	119	Summer	14161
2051	1	0	126	Summer	15876
2051	1		133		17689
2051	1	1	140	Summer	19600
2051	1	0	147	Summer	21609
2051	1	0	154	Summer	23716
2051	1		161		25921
2051	1	0	168	Summer	28224
2051	1	0	175	Winter	30625
2051	1	0	182	Winter	33124
2051	1	0	189	Winter	35721
2051	1	0	196	Winter	38416
2051	1	0	203	Winter	41209
2051	1	0	210	Winter	44100
2051	1	0	217	Winter	47089
2051	1	0	224	Winter	50176
2051	1		231		53361
2051	1		238		56644
2051	1		245		60025
2051	1	1	252	Winter	63504
2051	1		259		67081
2051	1	0	266	Winter	70756
2051	1	0	273	Winter	74529
2051	1	1	280	Winter	78400
2051	1	0	287	Winter	82369
2051	1	0	294	Winter	86436
2051	1		301		90601
2051	1	1	308	Winter	94864
2051	1	0	315	Winter	99225
2051	1	0	322	Winter	103684
2051	1		329		108241
2051	1	0	336	Winter	112896
2068	2	0	0	Winter	0
2068	2	0	7	Winter	49
2068	2	0	14	Summer	196
2068	2	0	21	Summer	441
2068	2	0	28	Summer	784
2068	2		35		1225
2068	2	0	42	Summer	1764
2068	2	0	49	Summer	2401
2068	2	0	56	Summer	3136
2068	2	0	63	Summer	3969
2068	2	0	70	Summer	4900
2068	2	0	77	Summer	5929
2068	2	0	84	Summer	7056
2068	2	0	91	Summer	8281
2068	2	0	98	Summer	9604
2068	2	0	105	Summer	11025
2068	2	0	112	Summer	12544
2068	2	0	119	Summer	14161
2068	2	0	126	Summer	15876
2068	2		133		17689
2068	2	0	140	Summer	19600
2068	2		147		21609
2068	2		154		23716
2068	2		161		25921
2068	2		168		28224
2068	2		175		30625
2068	2		182		33124
2068	2		189		35721
2068	2	1	196	Winter	38416
2068	2		203		41209
2068	2		210		44100
2068	2	0	217	Winter	47089
2068	2		224		50176
2068	2		231		53361
2068	2		238		56644
2071	2	0	0	Summer	0
2071	2	0	7	Summer	49
2071	2	0	14	Summer	196
2071	2	0	21	Summer	441
2071	2	0	28	Summer	784
2071	2	1	35	Summer	1225
2071	2	0	42	Summer	1764
2071	2	0	49	Summer	2401
2071	2		56		3136
2071	2	0	63	Winter	3969
2071	2	0	70	Winter	4900
2071	2	0	77	Winter	5929
2071	2	0	84	Winter	7056
2071	2	1	91	Winter	8281
2071	2	1	98	Winter	9604
2071	2	0	105	Winter	11025
2071	2	0	112	Winter	12544
2071	2	1	119	Winter	14161
2071	2		126		15876
2071	2	0	133	Winter	17689
2071	2	0	140	Winter	19600
2071	2	1	147	Winter	21609
2071	2	0	154	Winter	23716
2071	2	0	161	Winter	25921
2071	2	0	168	Winter	28224
2071	2	0	175	Winter	30625
2071	2		182		33124
2071	2	0	189	Winter	35721
2071	2	1	196	Winter	38416
2071	2	0	203	Winter	41209
2071	2	0	210	Winter	44100
2071	2	0	217	Winter	47089
2071	2	0	224	Winter	50176
2071	2	0	231	Winter	53361
2071	2	1	238	Summer	56644
2071	2	0	245	Summer	60025
2071	2	0	252	Summer	63504
2071	2		259		67081
2071	2	0	266	Summer	70756
2071	2		273		74529
2071	2	0	280	Summer	78400
2071	2	0	287	Summer	82369
2071	2	1	294	Summer	86436
2071	2	0	301	Summer	90601
2071	2	0	308	Summer	94864
2071	2	0	315	Summer	99225
2071	2	0	322	Summer	103684
2071	2	0	329	Summer	108241
2071	2		336		112896
2071	2	0	343	Summer	117649
2071	2	0	350	Summer	122500
2081	1	0	0	Summer	0
2081	1	0	7	Summer	49
2081	1	0	14	Summer	196
2081	1	0	21	Summer	441
2081	1	0	28	Summer	784
2081	1	0	35	Summer	1225
2081	1	0	42	Summer	1764
2081	1	0	49	Summer	2401
2081	1	0	56	Summer	3136
2081	1	0	63	Summer	3969
2081	1	0	70	Winter	4900
2081	1	0	77	Winter	5929
2081	1	0	84	Winter	7056
2081	1	0	91	Winter	8281
2081	1	0	98	Winter	9604
2081	1	0	105	Winter	11025
2081	1	0	112	Winter	12544
2081	1	0	119	Winter	14161
2081	1	0	126	Winter	15876
2081	1	0	133	Winter	17689
2081	1		140		19600
2081	1	0	147	Winter	21609
2081	1		154		23716
2081	1	0	161	Winter	25921
2081	1	1	168	Winter	28224
2081	1	1	175	Winter	30625
2081	1	0	182	Winter	33124
2081	1	0	189	Winter	35721
2081	1		196		38416
2081	1	0	203	Winter	41209
2081	1	0	210	Winter	44100
2081	1	0	217	Winter	47089
2081	1	0	224	Winter	50176
2081	1	0	231	Winter	53361
2081	1	0	238	Winter	56644
2081	1	1	245	Winter	60025
2081	1	0	252	Summer	63504
2081	1	0	259	Summer	67081
2081	1	0	266	Summer	70756
2081	1	0	273	Summer	74529
2081	1	0	280	Summer	78400
2081	1	0	287	Summer	82369
2081	1	0	294	Summer	86436
2081	1	0	301	Summer	90601
2081	1	1	308	Summer	94864
2081	1	0	315	Summer	99225
2081	1	0	322	Summer	103684
2081	1	0	329	Summer	108241
2081	1	0	336	Summer	112896
2081	1	0	343	Summer	117649
2081	1		350		122500
2081	1	1	357	Summer	127449
2084	1	0	0	Winter	0
2084	1	0	7	Winter	49
2084	1	0	14	Winter	196
2084	1	0	21	Winter	441
2084	1	0	28	Winter	784
2084	1	0	35	Winter	1225
2084	1	0	42	Winter	1764
2084	1	0	49	Winter	2401
2084	1		56		3136
2084	1	0	63	Winter	3969
2084	1	0	70	Winter	4900
2084	1	1	77	Winter	5929
2084	1	0	84	Winter	7056
2084	1	0	91	Winter	8281
2084	1	0	98	Winter	9604
2084	1	0	105	Winter	11025
2084	1		112		12544
2084	1	0	119	Winter	14161
2084	1	0	126	Winter	15876
2084	1	0	133	Winter	17689
2084	1	0	140	Winter	19600
2084	1	0	147	Winter	21609
2084	1	0	154	Winter	23716
2084	1	0	161	Winter	25921
2084	1	0	168	Summer	28224
2084	1	1	175	Summer	30625
2084	1	0	182	Summer	33124
2084	1	0	189	Summer	35721
2084	1	0	196	Summer	38416
2084	1	0	203	Summer	41209
2084	1	1	210	Summer	44100
2084	1	0	217	Summer	47089
2084	1	0	224	Summer	50176
2084	1	0	231	Summer	53361
2084	1	0	238	Summer	56644
2084	1	0	245	Summer	60025
2084	1	0	252	Summer	63504
2084	1	0	259	Summer	67081
2084	1		266		70756
2084	1	0	273	Summer	74529
2084	1	0	280	Summer	78400
2084	1		287		82369
2084	1	0	294	Summer	86436
2084	1	0	301	Summer	90601
2084	1	0	308	Summer	94864
2084	1	1	315	Summer	99225
2084	1	0	322	Summer	103684
2084	1	0	329	Summer	108241
2084	1		336		112896
2084	1	0	343	Summer	117649
2085	1	0	0	Summer	0
2085	1	1	7	Summer	49
2085	1	0	14	Summer	196
2085	1	0	21	Summer	441
2085	1	0	28	Summer	784
2085	1	1	35	Summer	1225
2085	1	0	42	Summer	1764
2085	1	0	49	Summer	2401
2085	1	0	56	Summer	3136
2085	1	0	63	Summer	3969
2085	1	0	70	Summer	4900
2085	1	0	77	Summer	5929
2085	1	0	84	Summer	7056
2085	1	0	91	Summer	8281
2085	1	0	98	Summer	9604
2085	1	0	105	Summer	11025
2085	1	0	112	Summer	12544
2085	1	0	119	Summer	14161
2085	1	0	126	Summer	15876
2085	1	0	133	Summer	17689
2085	1	0	140	Summer	19600
2085	1	0	147	Summer	21609
2085	1	0	154	Summer	23716
2085	1	0	161	Winter	25921
2085	1		168		28224
2085	1	0	175	Winter	30625
2085	1	0	182	Winter	33124
2085	1	0	189	Winter	35721
2085	1	0	196	Winter	38416
2085	1	0	203	Winter	41209
2085	1	0	210	Winter	44100
2085	1	0	217	Winter	47089
2085	1	0	224	Winter	50176
2085	1		231		53361
2085	1	0	238	Winter	56644
2085	1		245		60025
2085	1	0	252	Winter	63504
2085	1	0	259	Winter	67081
2085	1	0	266	Winter	70756
2085	1	0	273	Winter	74529
2085	1	0	280	Winter	78400
2085	1		287		82369
2085	1	1	294	Winter	86436
2085	1	0	301	Winter	90601
2085	1	0	308	Winter	94864
2085	1	0	315	Winter	99225
2085	1	0	322	Winter	103684
2093	2	0	0	Winter	0
2093	2	0	7	Winter	49
2093	2	0	14	Winter	196
2093	2	0	21	Winter	441
2093	2	1	28	Winter	784
2093	2	1	35	Winter	1225
2093	2	1	42	Winter	1764
2093	2	1	49	Winter	2401
2093	2	1	56	Winter	3136
2093	2	1	63	Winter	3969
2093	2	0	70	Winter	4900
2093	2	0	77	Winter	5929
2093	2	0	84	Winter	7056
2093	2	0	91	Winter	8281
2093	2	1	98	Winter	9604
2093	2	1	105	Winter	11025
2093	2	1	112	Winter	12544
2093	2		119		14161
2093	2	1	126	Winter	15876
2093	2	0	133	Winter	17689
2093	2	0	140	Winter	19600
2093	2	0	147	Winter	21609
2093	2	1	154	Winter	23716
2093	2	0	161	Winter	25921
2093	2	1	168	Winter	28224
2093	2	1	175	Summer	30625
2093	2	0	182	Summer	33124
2093	2	1	189	Summer	35721
2093	2	1	196	Summer	38416
2093	2	1	203	Summer	41209
2093	2	1	210	Summer	44100
2093	2	0	217	Summer	47089
2093	2	1	224	Summer	50176
2093	2	1	231	Summer	53361
2093	2	1	238	Summer	56644
2093	2	0	245	Summer	60025
2093	2	0	252	Summer	63504
2093	2	0	259	Summer	67081
2093	2	0	266	Summer	70756
2093	2	0	273	Summer	74529
2093	2	0	280	Summer	78400
2093	2	0	287	Summer	82369
2093	2	0	294	Summer	86436
2093	2	0	301	Summer	90601
2093	2	1	308	Summer	94864
2093	2	0	315	Summer	99225
2093	2	0	322	Summer	103684
2093	2	1	329	Summer	108241
2093	2	0	336	Summer	112896
2093	2	0	343	Summer	117649
2093	2	0	350	Summer	122500
2094	2	0	0	Summer	0
2094	2	0	7	Summer	49
2094	2	0	14	Summer	196
2094	2	0	21	Summer	441
2094	2		28		784
2094	2	0	35	Summer	1225
2094	2	0	42	Summer	1764
2094	2	0	49	Summer	2401
2094	2	1	56	Summer	3136
2094	2	0	63	Summer	3969
2094	2		70		4900
2094	2	1	77	Summer	5929
2094	2		84		7056
2094	2	0	91	Summer	8281
2094	2	0	98	Summer	9604
2094	2		105		11025
2094	2	0	112	Summer	12544
2094	2	0	119	Summer	14161
2094	2		126		15876
2094	2	0	133	Summer	17689
2094	2	0	140	Summer	19600
2094	2	0	147	Winter	21609
2094	2		154		23716
2094	2	0	161	Winter	25921
2094	2	0	168	Winter	28224
2094	2	0	175	Winter	30625
2094	2	0	182	Winter	33124
2094	2	0	189	Winter	35721
2094	2	0	196	Winter	38416
2094	2	0	203	Winter	41209
2094	2	0	210	Winter	44100
2094	2		217		47089
2094	2	0	224	Winter	50176
2094	2		231		53361
2094	2	1	238	Winter	56644
2094	2	1	245	Winter	60025
2094	2	0	252	Winter	63504
2094	2		259		67081
2094	2	0	266	Winter	70756
2094	2		273		74529
2094	2	0	280	Winter	78400
2094	2	1	287	Winter	82369
2094	2	1	294	Winter	86436
2094	2		301		90601
2094	2	0	308	Winter	94864
2094	2	0	315	Winter	99225
2094	2	0	322	Winter	103684
2094	2	0	329	Summer	108241
2094	2		336		112896
2102	1	0	0	Summer	0
2102	1	0	7	Summer	49
2102	1	0	14	Summer	196
2102	1	0	21	Summer	441
2102	1	0	28	Summer	784
2102	1	0	35	Summer	1225
2102	1	0	42	Summer	1764
2102	1		49		2401
2102	1		56		3136
2102	1		63		3969
2102	1		70		4900
2102	1		77		5929
2102	1		84		7056
2102	1		91		8281
2102	1		98		9604
2103	2	0	0	Summer	0
2103	2	0	7	Summer	49
2103	2	0	14	Summer	196
2103	2	0	21	Summer	441
2103	2	0	28	Summer	784
2103	2	0	35	Summer	1225
2103	2	1	42	Summer	1764
2103	2	0	49	Summer	2401
2103	2	0	56	Winter	3136
2103	2	0	63	Winter	3969
2103	2	0	70	Winter	4900
2103	2	0	77	Winter	5929
2103	2	0	84	Winter	7056
2103	2	0	91	Winter	8281
2103	2	0	98	Winter	9604
2103	2	0	105	Winter	11025
2103	2	1	112	Winter	12544
2103	2	0	119	Winter	14161
2103	2		126		15876
2103	2		133		17689
2103	2		140		19600
2103	2		147		21609
2103	2	1	154	Winter	23716
2103	2		161		25921
2103	2	0	168	Winter	28224
2103	2	0	175	Winter	30625
2103	2	0	182	Winter	33124
2103	2	0	189	Winter	35721
2103	2	0	196	Winter	38416
2103	2	0	203	Winter	41209
2103	2	0	210	Winter	44100
2103	2	0	217	Winter	47089
2103	2	0	224	Winter	50176
2103	2		231		53361
2103	2		238		56644
2103	2	1	245	Summer	60025
2103	2	0	252	Summer	63504
2103	2	0	259	Summer	67081
2103	2		266		70756
2103	2		273		74529
2103	2		280		78400
2103	2		287		82369
2103	2		294		86436
2103	2		301		90601
2103	2		308		94864
2103	2		315		99225
2103	2		322		103684
2103	2		329		108241
2103	2		336		112896
2103	2		343		117649
2112	2	0	0	Summer	0
2112	2	0	7	Summer	49
2112	2		14		196
2112	2	1	21	Summer	441
2112	2		28		784
2112	2	0	35	Summer	1225
2112	2		42		1764
2112	2		49		2401
2112	2		56		3136
2112	2		63		3969
2112	2		70		4900
2112	2		77		5929
2112	2		84		7056
2112	2		91		8281
2112	2		98		9604
2112	2		105		11025
2112	2		112		12544
2112	2		119		14161
2112	2	0	126	Winter	15876
2112	2	0	133	Winter	17689
2112	2	0	140	Winter	19600
2112	2	0	147	Winter	21609
2112	2	0	154	Winter	23716
2112	2	0	161	Winter	25921
2112	2	0	168	Winter	28224
2112	2		175		30625
2112	2		182		33124
2112	2	0	189	Winter	35721
2112	2		196		38416
2112	2	1	203	Winter	41209
2112	2	0	210	Winter	44100
2112	2	0	217	Winter	47089
2112	2	0	224	Winter	50176
2112	2	0	231	Winter	53361
2112	2		238		56644
2112	2	0	245	Winter	60025
2112	2	1	252	Winter	63504
2112	2		259		67081
2112	2	0	266	Winter	70756
2112	2	0	273	Winter	74529
2112	2	0	280	Winter	78400
2112	2	0	287	Winter	82369
2112	2	0	294	Summer	86436
2112	2	1	301	Summer	90601
2112	2	0	308	Summer	94864
2112	2	0	315	Summer	99225
2112	2	0	322	Summer	103684
2112	2	0	329	Summer	108241
2112	2	0	336	Summer	112896
2112	2	0	343	Summer	117649
2117	1	0	0	Winter	0
2117	1	0	7	Summer	49
2117	1	0	14	Summer	196
2117	1	0	21	Summer	441
2117	1	0	28	Summer	784
2117	1	0	35	Summer	1225
2117	1	0	42	Summer	1764
2117	1	0	49	Summer	2401
2117	1	1	56	Summer	3136
2117	1	1	63	Summer	3969
2117	1		70		4900
2117	1		77		5929
2117	1	0	84	Summer	7056
2117	1	0	91	Summer	8281
2117	1	0	98	Summer	9604
2117	1	0	105	Summer	11025
2117	1	0	112	Summer	12544
2117	1	0	119	Summer	14161
2117	1	0	126	Summer	15876
2117	1	0	133	Summer	17689
2117	1	0	140	Summer	19600
2117	1		147		21609
2117	1	0	154	Summer	23716
2117	1	1	161	Summer	25921
2117	1	0	168	Summer	28224
2117	1	1	175	Summer	30625
2117	1	1	182	Summer	33124
2117	1	1	189	Winter	35721
2117	1	0	196	Winter	38416
2117	1	1	203	Winter	41209
2117	1	0	210	Winter	44100
2117	1	0	217	Winter	47089
2117	1	1	224	Winter	50176
2117	1	0	231	Winter	53361
2117	1	1	238	Winter	56644
2117	1	1	245	Winter	60025
2117	1		252		63504
2117	1		259		67081
2117	1		266		70756
2117	1	0	273	Winter	74529
2117	1	1	280	Winter	78400
2117	1	0	287	Winter	82369
2117	1	0	294	Winter	86436
2117	1	0	301	Winter	90601
2117	1	0	308	Winter	94864
2117	1		315		99225
2117	1	1	322	Winter	103684
2117	1	0	329	Winter	108241
2126	2	0	0	Summer	0
2126	2		7		49
2126	2	0	14	Summer	196
2126	2	0	21	Summer	441
2126	2		28		784
2126	2		35		1225
2126	2		42		1764
2126	2		49		2401
2126	2		56		3136
2126	2		63		3969
2126	2		70		4900
2126	2		77		5929
2126	2		84		7056
2126	2		91		8281
2126	2		98		9604
2126	2		105		11025
2126	2		112		12544
2126	2		119		14161
2126	2		126		15876
2126	2		133		17689
2126	2		140		19600
2126	2		147		21609
2126	2		154		23716
2126	2		161		25921
2126	2		168		28224
2126	2	0	175	Winter	30625
2126	2		182		33124
2126	2	1	189	Winter	35721
2126	2	0	196	Winter	38416
2126	2	1	203	Winter	41209
2126	2	0	210	Winter	44100
2126	2	1	217	Winter	47089
2126	2		224		50176
2126	2	0	231	Winter	53361
2126	2	1	238	Winter	56644
2126	2		245		60025
2126	2		252		63504
2126	2	0	259	Winter	67081
2126	2	0	266	Winter	70756
2126	2	0	273	Winter	74529
2126	2	0	280	Summer	78400
2126	2	1	287	Summer	82369
2126	2	0	294	Summer	86436
2126	2	0	301	Summer	90601
2126	2	0	308	Summer	94864
2126	2	0	315	Summer	99225
2126	2	0	322	Summer	103684
2126	2	0	329	Summer	108241
2126	2	1	336	Summer	112896
2126	2	0	343	Summer	117649
2126	2	0	350	Summer	122500
2127	2	0	0	Summer	0
2127	2	0	7	Summer	49
2127	2	0	14	Summer	196
2127	2	0	21	Summer	441
2127	2	0	28	Summer	784
2127	2	0	35	Summer	1225
2127	2	0	42	Summer	1764
2127	2	0	49	Summer	2401
2127	2	0	56	Summer	3136
2127	2	0	63	Summer	3969
2127	2	0	70	Summer	4900
2127	2	0	77	Summer	5929
2127	2	1	84	Summer	7056
2127	2	0	91	Winter	8281
2127	2	0	98	Winter	9604
2127	2	0	105	Winter	11025
2127	2	0	112	Winter	12544
2127	2	0	119	Winter	14161
2127	2	0	126	Winter	15876
2127	2	0	133	Winter	17689
2127	2	0	140	Winter	19600
2127	2	1	147	Winter	21609
2127	2	1	154	Winter	23716
2127	2	0	161	Winter	25921
2127	2	0	168	Winter	28224
2127	2	0	175	Winter	30625
2127	2	0	182	Winter	33124
2127	2	0	189	Winter	35721
2127	2	0	196	Winter	38416
2127	2	1	203	Winter	41209
2127	2	0	210	Winter	44100
2127	2		217		47089
2127	2	1	224	Winter	50176
2127	2	0	231	Winter	53361
2127	2	1	238	Winter	56644
2127	2	1	245	Winter	60025
2127	2	0	252	Winter	63504
2127	2	0	259	Winter	67081
2127	2	0	266	Winter	70756
2127	2	0	273	Summer	74529
2127	2	0	280	Summer	78400
2127	2	0	287	Summer	82369
2127	2	0	294	Summer	86436
2127	2	0	301	Summer	90601
2127	2	0	308	Summer	94864
2127	2	0	315	Summer	99225
2127	2	0	322	Summer	103684
2127	2	0	329	Summer	108241
2127	2	0	336	Summer	112896
2127	2	0	343	Summer	117649
2133	2	0	0	Summer	0
2133	2	0	7	Summer	49
2133	2	0	14	Summer	196
2133	2	0	21	Summer	441
2133	2	0	28	Summer	784
2133	2	0	35	Summer	1225
2133	2	0	42	Summer	1764
2133	2	0	49	Summer	2401
2133	2	0	56	Summer	3136
2133	2	0	63	Summer	3969
2133	2	0	70	Summer	4900
2133	2	0	77	Summer	5929
2133	2	0	84	Summer	7056
2133	2	0	91	Summer	8281
2133	2	0	98	Summer	9604
2133	2	0	105	Summer	11025
2133	2	0	112	Summer	12544
2133	2	0	119	Summer	14161
2133	2	0	126	Summer	15876
2133	2	0	133	Summer	17689
2133	2	0	140	Winter	19600
2133	2	0	147	Winter	21609
2133	2	0	154	Winter	23716
2133	2	0	161	Winter	25921
2133	2	0	168	Winter	28224
2133	2	0	175	Winter	30625
2133	2	0	182	Winter	33124
2133	2	0	189	Winter	35721
2133	2	0	196	Winter	38416
2133	2	0	203	Winter	41209
2133	2	0	210	Winter	44100
2133	2	0	217	Winter	47089
2133	2	0	224	Winter	50176
2133	2	0	231	Winter	53361
2133	2	0	238	Winter	56644
2133	2	0	245	Winter	60025
2133	2	0	252	Winter	63504
2133	2	0	259	Winter	67081
2133	2		266		70756
2133	2	0	273	Winter	74529
2133	2	0	280	Winter	78400
2133	2	0	287	Winter	82369
2133	2	0	294	Winter	86436
2133	2	0	301	Winter	90601
2133	2	0	308	Winter	94864
2133	2	0	315	Winter	99225
2133	2	0	322	Summer	103684
2133	2	0	329	Summer	108241
2133	2	0	336	Summer	112896
2133	2	0	343	Summer	117649
2137	1	0	0	Summer	0
2137	1	0	7	Summer	49
2137	1	0	14	Summer	196
2137	1	0	21	Summer	441
2137	1	0	28	Winter	784
2137	1	0	35	Winter	1225
2137	1	0	42	Winter	1764
2137	1	0	49	Winter	2401
2137	1	0	56	Winter	3136
2137	1	0	63	Winter	3969
2137	1	0	70	Winter	4900
2137	1	0	77	Winter	5929
2137	1	0	84	Winter	7056
2137	1	0	91	Winter	8281
2137	1		98		9604
2137	1		105		11025
2137	1		112		12544
2137	1	0	119	Winter	14161
2137	1	0	126	Winter	15876
2137	1	0	133	Winter	17689
2137	1	0	140	Winter	19600
2137	1	0	147	Winter	21609
2137	1		154		23716
2137	1	0	161	Winter	25921
2137	1	0	168	Winter	28224
2137	1	0	175	Winter	30625
2137	1	0	182	Winter	33124
2137	1	0	189	Winter	35721
2137	1	0	196	Winter	38416
2137	1	0	203	Winter	41209
2137	1	0	210	Summer	44100
2137	1	0	217	Summer	47089
2137	1	0	224	Summer	50176
2137	1		231		53361
2137	1	0	238	Summer	56644
2137	1	0	245	Summer	60025
2137	1	0	252	Summer	63504
2137	1	0	259	Summer	67081
2137	1	0	266	Summer	70756
2137	1	0	273	Summer	74529
2137	1	0	280	Summer	78400
2137	1	0	287	Summer	82369
2137	1	0	294	Summer	86436
2137	1	0	301	Summer	90601
2137	1		308		94864
2137	1	0	315	Summer	99225
2137	1	0	322	Summer	103684
2137	1		329		108241
2137	1	0	336	Summer	112896
2137	1	0	343	Summer	117649
2137	1		350		122500
2141	2	0	0	Summer	0
2141	2	0	7	Summer	49
2141	2	0	14	Summer	196
2141	2	0	21	Winter	441
2141	2	0	28	Winter	784
2141	2	0	35	Winter	1225
2141	2	0	42	Winter	1764
2141	2	0	49	Winter	2401
2141	2	0	56	Winter	3136
2141	2	1	63	Winter	3969
2141	2	0	70	Winter	4900
2141	2	0	77	Winter	5929
2141	2	0	84	Winter	7056
2141	2		91		8281
2141	2	1	98	Winter	9604
2141	2		105		11025
2141	2	0	112	Winter	12544
2141	2	1	119	Winter	14161
2141	2	0	126	Winter	15876
2141	2	0	133	Winter	17689
2141	2	0	140	Winter	19600
2141	2		147		21609
2141	2	0	154	Winter	23716
2141	2	0	161	Winter	25921
2141	2	0	168	Winter	28224
2141	2	0	175	Winter	30625
2141	2	0	182	Winter	33124
2141	2	0	189	Winter	35721
2141	2	0	196	Winter	38416
2141	2	0	203	Summer	41209
2141	2	0	210	Summer	44100
2141	2	0	217	Summer	47089
2141	2	0	224	Summer	50176
2141	2	0	231	Summer	53361
2141	2	0	238	Summer	56644
2141	2	0	245	Summer	60025
2141	2	0	252	Summer	63504
2141	2	0	259	Summer	67081
2141	2	0	266	Summer	70756
2141	2	0	273	Summer	74529
2141	2		280		78400
2141	2	0	287	Summer	82369
2141	2	0	294	Summer	86436
2141	2		301		90601
2141	2	1	308	Summer	94864
2141	2	0	315	Summer	99225
2141	2	0	322	Summer	103684
2141	2	0	329	Summer	108241
2141	2	0	336	Summer	112896
2143	1	0	0	Winter	0
2143	1	0	7	Winter	49
2143	1	0	14	Winter	196
2143	1	0	21	Winter	441
2143	1	0	28	Winter	784
2143	1	0	35	Winter	1225
2143	1	0	42	Winter	1764
2143	1	0	49	Winter	2401
2143	1	0	56	Winter	3136
2143	1		63		3969
2143	1	0	70	Winter	4900
2143	1		77		5929
2143	1		84		7056
2143	1	0	91	Winter	8281
2143	1	0	98	Winter	9604
2143	1	0	105	Winter	11025
2143	1	1	112	Winter	12544
2143	1		119		14161
2143	1	0	126	Winter	15876
2143	1	0	133	Winter	17689
2143	1	0	140	Winter	19600
2143	1	0	147	Winter	21609
2143	1	0	154	Winter	23716
2143	1	0	161	Winter	25921
2143	1	0	168	Winter	28224
2143	1	0	175	Summer	30625
2143	1	0	182	Summer	33124
2143	1	0	189	Summer	35721
2143	1	0	196	Summer	38416
2143	1	0	203	Summer	41209
2143	1	1	210	Summer	44100
2143	1	1	217	Summer	47089
2143	1	1	224	Summer	50176
2143	1	0	231	Summer	53361
2143	1	0	238	Summer	56644
2143	1	0	245	Summer	60025
2143	1	0	252	Summer	63504
2143	1	0	259	Summer	67081
2143	1	0	266	Summer	70756
2143	1	0	273	Summer	74529
2143	1	0	280	Summer	78400
2143	1	0	287	Summer	82369
2143	1	1	294	Summer	86436
2143	1	0	301	Summer	90601
2143	1	0	308	Summer	94864
2143	1	0	315	Summer	99225
2143	1		322		103684
2143	1	1	329	Summer	108241
2143	1	0	336	Summer	112896
2146	2	0	0	Summer	0
2146	2		7		49
2146	2	0	14	Summer	196
2146	2	0	21	Summer	441
2146	2	0	28	Summer	784
2146	2	0	35	Summer	1225
2146	2	0	42	Summer	1764
2146	2	1	49	Summer	2401
2146	2	0	56	Summer	3136
2146	2	0	63	Summer	3969
2146	2	0	70	Summer	4900
2146	2	0	77	Summer	5929
2146	2	0	84	Summer	7056
2146	2	0	91	Summer	8281
2146	2	0	98	Winter	9604
2146	2	0	105	Winter	11025
2146	2	0	112	Winter	12544
2146	2	1	119	Winter	14161
2146	2	1	126	Winter	15876
2146	2	0	133	Winter	17689
2146	2	0	140	Winter	19600
2146	2	0	147	Winter	21609
2146	2	1	154	Winter	23716
2146	2	1	161	Winter	25921
2146	2	0	168	Winter	28224
2146	2	0	175	Winter	30625
2146	2	1	182	Winter	33124
2146	2	0	189	Winter	35721
2146	2	0	196	Winter	38416
2146	2	0	203	Winter	41209
2146	2	1	210	Winter	44100
2146	2	1	217	Winter	47089
2146	2		224		50176
2146	2	0	231	Winter	53361
2146	2	0	238	Winter	56644
2146	2	1	245	Winter	60025
2146	2	1	252	Winter	63504
2146	2	1	259	Winter	67081
2146	2	1	266	Winter	70756
2146	2	1	273	Winter	74529
2146	2	0	280	Summer	78400
2146	2	0	287	Summer	82369
2146	2	1	294	Summer	86436
2146	2	0	301	Summer	90601
2146	2	0	308	Summer	94864
2146	2	0	315	Summer	99225
2146	2	1	322	Summer	103684
2146	2	0	329	Summer	108241
2146	2	0	336	Summer	112896
2146	2	0	343	Summer	117649
2146	2		350		122500
2147	2	0	0	Summer	0
2147	2	0	7	Summer	49
2147	2	0	14	Summer	196
2147	2	0	21	Summer	441
2147	2	0	28	Summer	784
2147	2	0	35	Summer	1225
2147	2	0	42	Summer	1764
2147	2	0	49	Summer	2401
2147	2	1	56	Summer	3136
2147	2	0	63	Summer	3969
2147	2	0	70	Summer	4900
2147	2	0	77	Summer	5929
2147	2	0	84	Summer	7056
2147	2	0	91	Summer	8281
2147	2	0	98	Summer	9604
2147	2	0	105	Summer	11025
2147	2	0	112	Summer	12544
2147	2	0	119	Summer	14161
2147	2	0	126	Summer	15876
2147	2	0	133	Summer	17689
2147	2	0	140	Summer	19600
2147	2	0	147	Summer	21609
2147	2	0	154	Winter	23716
2147	2	0	161	Winter	25921
2147	2	0	168	Winter	28224
2147	2	0	175	Winter	30625
2147	2	0	182	Winter	33124
2147	2	0	189	Winter	35721
2147	2	0	196	Winter	38416
2147	2	0	203	Winter	41209
2147	2	0	210	Winter	44100
2147	2	0	217	Winter	47089
2147	2	1	224	Winter	50176
2147	2	0	231	Winter	53361
2147	2	0	238	Winter	56644
2147	2	0	245	Winter	60025
2147	2	1	252	Winter	63504
2147	2	1	259	Winter	67081
2147	2	0	266	Winter	70756
2147	2	0	273	Winter	74529
2147	2		280		78400
2147	2	0	287	Winter	82369
2147	2	0	294	Winter	86436
2147	2	0	301	Winter	90601
2147	2	0	308	Winter	94864
2147	2	0	315	Winter	99225
2147	2	1	322	Winter	103684
2147	2	0	329	Winter	108241
2147	2	0	336	Summer	112896
2147	2		343		117649
2169	1	0	0	Winter	0
2169	1	0	7	Winter	49
2169	1	0	14	Winter	196
2169	1	1	21	Winter	441
2169	1	0	28	Winter	784
2169	1		35		1225
2169	1	0	42	Winter	1764
2169	1	0	49	Winter	2401
2169	1	0	56	Winter	3136
2169	1	0	63	Winter	3969
2169	1	0	70	Winter	4900
2169	1	0	77	Winter	5929
2169	1	0	84	Winter	7056
2169	1		91		8281
2169	1	1	98	Winter	9604
2169	1	1	105	Winter	11025
2169	1	0	112	Winter	12544
2169	1	0	119	Winter	14161
2169	1	0	126	Winter	15876
2169	1	1	133	Winter	17689
2169	1	0	140	Winter	19600
2169	1	0	147	Summer	21609
2169	1	0	154	Summer	23716
2169	1	1	161	Summer	25921
2169	1	0	168	Summer	28224
2169	1	0	175	Summer	30625
2169	1	0	182	Summer	33124
2169	1	0	189	Summer	35721
2169	1	0	196	Summer	38416
2169	1	0	203	Summer	41209
2169	1	1	210	Summer	44100
2169	1	1	217	Summer	47089
2169	1	0	224	Summer	50176
2169	1	0	231	Summer	53361
2169	1	0	238	Summer	56644
2169	1		245		60025
2169	1	0	252	Summer	63504
2169	1	0	259	Summer	67081
2169	1	0	266	Summer	70756
2169	1	0	273	Summer	74529
2169	1	0	280	Summer	78400
2169	1	0	287	Summer	82369
2169	1	0	294	Summer	86436
2169	1	0	301	Summer	90601
2169	1	0	308	Summer	94864
2169	1		315		99225
2169	1	0	322	Summer	103684
2169	1	0	329	Winter	108241
2169	1		336		112896
2171	1	0	0	Summer	0
2171	1	0	7	Summer	49
2171	1	0	14	Summer	196
2171	1	0	21	Summer	441
2171	1		28		784
2171	1		35		1225
2171	1		42		1764
2171	1	1	49	Summer	2401
2171	1	0	56	Summer	3136
2171	1	0	63	Summer	3969
2171	1	0	70	Summer	4900
2171	1		77		5929
2171	1	0	84	Summer	7056
2171	1	0	91	Summer	8281
2171	1	0	98	Winter	9604
2171	1	0	105	Winter	11025
2171	1		112		12544
2171	1	0	119	Winter	14161
2171	1		126		15876
2171	1	0	133	Winter	17689
2171	1		140		19600
2171	1		147		21609
2171	1		154		23716
2175	1	0	0	Summer	0
2175	1	0	7	Summer	49
2175	1	0	14	Summer	196
2175	1		21		441
2175	1	0	28	Summer	784
2175	1	0	35	Summer	1225
2175	1	0	42	Summer	1764
2175	1	0	49	Winter	2401
2175	1	0	56	Winter	3136
2175	1	0	63	Winter	3969
2175	1	0	70	Winter	4900
2175	1	0	77	Winter	5929
2175	1	0	84	Winter	7056
2175	1	1	91	Winter	8281
2175	1	0	98	Winter	9604
2175	1	0	105	Winter	11025
2175	1		112		12544
2175	1		119		14161
2175	1		126		15876
2175	1		133		17689
2175	1	0	140	Winter	19600
2175	1	0	147	Winter	21609
2175	1	0	154	Winter	23716
2175	1	0	161	Winter	25921
2175	1	0	168	Winter	28224
2175	1		175		30625
2175	1	0	182	Winter	33124
2175	1	1	189	Winter	35721
2175	1	0	196	Winter	38416
2175	1	0	203	Winter	41209
2175	1	0	210	Winter	44100
2175	1	1	217	Winter	47089
2175	1	0	224	Winter	50176
2175	1	0	231	Summer	53361
2175	1	1	238	Summer	56644
2175	1	1	245	Summer	60025
2175	1	0	252	Summer	63504
2175	1	0	259	Summer	67081
2175	1	0	266	Summer	70756
2175	1	0	273	Summer	74529
2175	1	0	280	Summer	78400
2175	1	0	287	Summer	82369
2175	1	0	294	Summer	86436
2175	1	0	301	Summer	90601
2175	1	0	308	Summer	94864
2175	1	0	315	Summer	99225
2175	1	0	322	Summer	103684
2175	1	0	329	Summer	108241
2175	1	0	336	Summer	112896
2201	2	0	0	Summer	0
2201	2	0	7	Summer	49
2201	2	1	14	Summer	196
2201	2	0	21	Summer	441
2201	2	0	28	Summer	784
2201	2	0	35	Summer	1225
2201	2	0	42	Summer	1764
2201	2	0	49	Summer	2401
2201	2	0	56	Summer	3136
2201	2	0	63	Summer	3969
2201	2		70		4900
2201	2	0	77	Summer	5929
2201	2	0	84	Summer	7056
2201	2	0	91	Summer	8281
2201	2	0	98	Summer	9604
[truncated: 3,845 more rows]
