# Supplementary material for: Triclosan and triclocarban exposure, infectious disease symptoms and antibiotic prescription in infants—A community-based randomized intervention
Source: PLoS One. 2018 Jun 28;13(6):e0199298. doi: 10.1371/journal.pone.0199298 (PMC6023107; doi:10.1371/journal.pone.0199298)
Supplement: S4 File — (CSV) [file pone.0199298.s012.csv]

study_id	bq_	hasids	time	season	momtcgrouphl	timesq
1005	2	0	0	Winter	2	0
1005	2	0	7	Winter	2	49
1005	2	0	14	Winter	2	196
1005	2		21		2	441
1005	2	0	28	Winter	2	784
1005	2		35		2	1225
1005	2	0	42	Winter	2	1764
1005	2	0	49	Winter	2	2401
1005	2	0	56	Winter	2	3136
1005	2	0	63	Winter	2	3969
1005	2	0	70	Winter	2	4900
1005	2	0	77	Winter	2	5929
1005	2	1	84	Winter	2	7056
1005	2	1	91	Winter	2	8281
1005	2	1	98	Winter	2	9604
1005	2	0	105	Winter	2	11025
1005	2	0	112	Winter	2	12544
1005	2	0	119	Winter	2	14161
1005	2	0	126	Winter	2	15876
1005	2	0	133	Winter	2	17689
1005	2	0	140	Winter	2	19600
1005	2	0	147	Winter	2	21609
1005	2	0	154	Summer	2	23716
1005	2	0	161	Summer	2	25921
1005	2	0	168	Summer	2	28224
1005	2	0	175	Summer	2	30625
1005	2	0	182	Summer	2	33124
1005	2	0	189	Summer	2	35721
1005	2	0	196	Summer	2	38416
1005	2	0	203	Summer	2	41209
1005	2	0	210	Summer	2	44100
1008	1	0	0	Winter	1	0
1008	1	0	7	Winter	1	49
1008	1	0	14	Winter	1	196
1008	1	0	21	Winter	1	441
1008	1	0	28	Winter	1	784
1008	1	0	35	Winter	1	1225
1008	1	0	42	Winter	1	1764
1008	1	0	49	Winter	1	2401
1008	1	0	56	Winter	1	3136
1008	1	0	63	Winter	1	3969
1008	1	1	70	Winter	1	4900
1008	1	0	77	Winter	1	5929
1008	1	0	84	Winter	1	7056
1008	1	0	91	Winter	1	8281
1008	1	0	98	Winter	1	9604
1008	1	0	105	Winter	1	11025
1008	1	0	112	Winter	1	12544
1008	1	0	119	Winter	1	14161
1008	1	0	126	Winter	1	15876
1008	1	0	133	Winter	1	17689
1008	1	0	140	Winter	1	19600
1008	1	0	147	Summer	1	21609
1008	1	0	154	Summer	1	23716
1008	1	0	161	Summer	1	25921
1008	1	0	168	Summer	1	28224
1008	1	1	175	Summer	1	30625
1008	1	0	182	Summer	1	33124
1008	1	0	189	Summer	1	35721
1008	1	0	196	Summer	1	38416
1008	1	0	203	Summer	1	41209
1008	1	0	210	Summer	1	44100
1008	1	0	217	Summer	1	47089
1008	1	0	224	Summer	1	50176
1008	1	0	231	Summer	1	53361
1008	1	0	238	Summer	1	56644
1008	1	0	245	Summer	1	60025
1008	1	0	252	Summer	1	63504
1008	1	0	259	Summer	1	67081
1008	1	0	266	Summer	1	70756
1008	1	0	273	Summer	1	74529
1008	1	0	280	Summer	1	78400
1008	1	0	287	Summer	1	82369
1008	1	0	294	Summer	1	86436
1008	1	0	301	Summer	1	90601
1008	1	0	308	Summer	1	94864
1008	1	0	315	Summer	1	99225
1008	1	0	322	Summer	1	103684
1008	1	0	329	Winter	1	108241
1008	1	0	336	Winter	1	112896
1008	1	0	343	Winter	1	117649
1008	1	0	350	Winter	1	122500
1009	2	0	0	Winter	2	0
1009	2	0	7	Winter	2	49
1009	2	0	14	Winter	2	196
1009	2	0	21	Winter	2	441
1009	2	0	28	Winter	2	784
1009	2	0	35	Winter	2	1225
1009	2	0	42	Winter	2	1764
1009	2	0	49	Winter	2	2401
1009	2	0	56	Winter	2	3136
1009	2	0	63	Winter	2	3969
1009	2	0	70	Winter	2	4900
1009	2	0	77	Winter	2	5929
1009	2	0	84	Winter	2	7056
1009	2	0	91	Winter	2	8281
1009	2	0	98	Winter	2	9604
1009	2	0	105	Winter	2	11025
1009	2	1	112	Winter	2	12544
1009	2	0	119	Summer	2	14161
1009	2	1	126	Summer	2	15876
1009	2	0	133	Summer	2	17689
1009	2	0	140	Summer	2	19600
1009	2	0	147	Summer	2	21609
1009	2	0	154	Summer	2	23716
1009	2	1	161	Summer	2	25921
1009	2	0	168	Summer	2	28224
1009	2	0	175	Summer	2	30625
1009	2	0	182	Summer	2	33124
1009	2	0	189	Summer	2	35721
1009	2	0	196	Summer	2	38416
1009	2	0	203	Summer	2	41209
1009	2	1	210	Summer	2	44100
1009	2	0	217	Summer	2	47089
1009	2		224		2	50176
1009	2	0	231	Summer	2	53361
1009	2	0	238	Summer	2	56644
1009	2	0	245	Summer	2	60025
1009	2	0	252	Summer	2	63504
1009	2		259		2	67081
1009	2	0	266	Summer	2	70756
1009	2	0	273	Summer	2	74529
1009	2	0	280	Summer	2	78400
1009	2	0	287	Summer	2	82369
1009	2	0	294	Summer	2	86436
1009	2	0	301	Winter	2	90601
1009	2	0	308	Winter	2	94864
1009	2	0	315	Winter	2	99225
1009	2	0	322	Winter	2	103684
1009	2	0	329	Winter	2	108241
1009	2	0	336	Winter	2	112896
1009	2	0	343	Winter	2	117649
1009	2	0	350	Winter	2	122500
1009	2	1	357	Winter	2	127449
2141	2	0	0	Summer	2	0
2141	2	0	7	Summer	2	49
2141	2	0	14	Summer	2	196
2141	2	0	21	Winter	2	441
2141	2	0	28	Winter	2	784
2141	2	0	35	Winter	2	1225
2141	2	0	42	Winter	2	1764
2141	2	0	49	Winter	2	2401
2141	2	0	56	Winter	2	3136
2141	2	1	63	Winter	2	3969
2141	2	0	70	Winter	2	4900
2141	2	0	77	Winter	2	5929
2141	2	0	84	Winter	2	7056
2141	2		91		2	8281
2141	2	1	98	Winter	2	9604
2141	2		105		2	11025
2141	2	0	112	Winter	2	12544
2141	2	1	119	Winter	2	14161
2141	2	0	126	Winter	2	15876
2141	2	0	133	Winter	2	17689
2141	2	0	140	Winter	2	19600
2141	2		147		2	21609
2141	2	0	154	Winter	2	23716
2141	2	0	161	Winter	2	25921
2141	2	0	168	Winter	2	28224
2141	2	0	175	Winter	2	30625
2141	2	0	182	Winter	2	33124
2141	2	0	189	Winter	2	35721
2141	2	0	196	Winter	2	38416
2141	2	0	203	Summer	2	41209
2141	2	0	210	Summer	2	44100
2141	2	0	217	Summer	2	47089
2141	2	0	224	Summer	2	50176
2141	2	0	231	Summer	2	53361
2141	2	0	238	Summer	2	56644
2141	2	0	245	Summer	2	60025
2141	2	0	252	Summer	2	63504
2141	2	0	259	Summer	2	67081
2141	2	0	266	Summer	2	70756
2141	2	0	273	Summer	2	74529
2141	2		280		2	78400
2141	2	0	287	Summer	2	82369
2141	2	0	294	Summer	2	86436
2141	2		301		2	90601
2141	2	1	308	Summer	2	94864
2141	2	0	315	Summer	2	99225
2141	2	0	322	Summer	2	103684
2141	2	0	329	Summer	2	108241
2141	2	0	336	Summer	2	112896
2146	2	0	0	Summer	1	0
2146	2		7		1	49
2146	2	0	14	Summer	1	196
2146	2	0	21	Summer	1	441
2146	2	0	28	Summer	1	784
2146	2	0	35	Summer	1	1225
2146	2	0	42	Summer	1	1764
2146	2	1	49	Summer	1	2401
2146	2	0	56	Summer	1	3136
2146	2	0	63	Summer	1	3969
2146	2	0	70	Summer	1	4900
2146	2	0	77	Summer	1	5929
2146	2	0	84	Summer	1	7056
2146	2	0	91	Summer	1	8281
2146	2	0	98	Winter	1	9604
2146	2	0	105	Winter	1	11025
2146	2	0	112	Winter	1	12544
2146	2	1	119	Winter	1	14161
2146	2	1	126	Winter	1	15876
2146	2	0	133	Winter	1	17689
2146	2	0	140	Winter	1	19600
2146	2	0	147	Winter	1	21609
2146	2	1	154	Winter	1	23716
2146	2	1	161	Winter	1	25921
2146	2	0	168	Winter	1	28224
2146	2	0	175	Winter	1	30625
2146	2	1	182	Winter	1	33124
2146	2	0	189	Winter	1	35721
2146	2	0	196	Winter	1	38416
2146	2	0	203	Winter	1	41209
2146	2	1	210	Winter	1	44100
2146	2	1	217	Winter	1	47089
2146	2		224		1	50176
2146	2	0	231	Winter	1	53361
2146	2	0	238	Winter	1	56644
2146	2	1	245	Winter	1	60025
2146	2	1	252	Winter	1	63504
2146	2	1	259	Winter	1	67081
2146	2	1	266	Winter	1	70756
2146	2	1	273	Winter	1	74529
2146	2	0	280	Summer	1	78400
2146	2	0	287	Summer	1	82369
2146	2	1	294	Summer	1	86436
2146	2	0	301	Summer	1	90601
2146	2	0	308	Summer	1	94864
2146	2	0	315	Summer	1	99225
2146	2	1	322	Summer	1	103684
2146	2	0	329	Summer	1	108241
2146	2	0	336	Summer	1	112896
2146	2	0	343	Summer	1	117649
2146	2		350		1	122500
2211	1	0	0	Winter	1	0
2211	1	0	7	Winter	1	49
2211	1	0	14	Winter	1	196
2211	1	0	21	Winter	1	441
2211	1	0	28	Winter	1	784
2211	1		35		1	1225
2211	1	0	42	Winter	1	1764
2211	1	0	49	Winter	1	2401
2211	1	0	56	Winter	1	3136
2211	1	0	63	Winter	1	3969
2211	1	1	70	Winter	1	4900
2211	1	0	77	Winter	1	5929
2211	1	0	84	Winter	1	7056
2211	1	0	91	Summer	1	8281
2211	1	0	98	Summer	1	9604
2211	1	0	105	Summer	1	11025
2211	1	0	112	Summer	1	12544
2211	1	0	119	Summer	1	14161
2211	1	0	126	Summer	1	15876
2211	1	0	133	Summer	1	17689
2211	1	0	140	Summer	1	19600
2211	1	0	147	Summer	1	21609
2211	1	0	154	Summer	1	23716
2211	1	0	161	Summer	1	25921
2211	1	0	168	Summer	1	28224
2211	1	0	175	Summer	1	30625
2211	1		182		1	33124
2211	1		189		1	35721
2211	1	1	196	Summer	1	38416
2211	1	0	203	Summer	1	41209
2211	1	0	210	Summer	1	44100
2211	1	0	217	Summer	1	47089
2211	1	0	224	Summer	1	50176
2211	1	0	231	Summer	1	53361
2211	1	1	238	Summer	1	56644
2211	1	0	245	Summer	1	60025
2211	1	0	252	Summer	1	63504
2211	1		259		1	67081
2211	1	0	266	Summer	1	70756
2211	1	0	273	Winter	1	74529
2211	1	0	280	Winter	1	78400
2211	1		287		1	82369
2211	1	0	294	Winter	1	86436
2211	1	0	301	Winter	1	90601
2211	1	0	308	Winter	1	94864
2211	1	0	315	Winter	1	99225
2250	2	0	0	Summer	1	0
2250	2		7		1	49
2250	2		14		1	196
2250	2	0	21	Summer	1	441
2250	2		28		1	784
2250	2	0	35	Summer	1	1225
2250	2	0	42	Summer	1	1764
2250	2	0	49	Summer	1	2401
2250	2	0	56	Winter	1	3136
2250	2	0	63	Winter	1	3969
2250	2	0	70	Winter	1	4900
2250	2	0	77	Winter	1	5929
2250	2	0	84	Winter	1	7056
2250	2	0	91	Winter	1	8281
2250	2	0	98	Winter	1	9604
2250	2	0	105	Winter	1	11025
2250	2	0	112	Winter	1	12544
2250	2	0	119	Winter	1	14161
2250	2		126		1	15876
2250	2	0	133	Winter	1	17689
2250	2		140		1	19600
2250	2	0	147	Winter	1	21609
2250	2	0	154	Winter	1	23716
2250	2	0	161	Winter	1	25921
2250	2	0	168	Winter	1	28224
2250	2	0	175	Winter	1	30625
2250	2		182		1	33124
2250	2	0	189	Winter	1	35721
2250	2	0	196	Winter	1	38416
2250	2	0	203	Winter	1	41209
2250	2	0	210	Winter	1	44100
2250	2	0	217	Winter	1	47089
2250	2	1	224	Winter	1	50176
2250	2	1	231	Winter	1	53361
2250	2	0	238	Summer	1	56644
2250	2	0	245	Summer	1	60025
2250	2	0	252	Summer	1	63504
2250	2	0	259	Summer	1	67081
2250	2	0	266	Summer	1	70756
2250	2	0	273	Summer	1	74529
2250	2	0	280	Summer	1	78400
2250	2	0	287	Summer	1	82369
2250	2	0	294	Summer	1	86436
2250	2	0	301	Summer	1	90601
2250	2	0	308	Summer	1	94864
2250	2	0	315	Summer	1	99225
2250	2	0	322	Summer	1	103684
2250	2	0	329	Summer	1	108241
2250	2		336		1	112896
2266	1	0	0	Summer	1	0
2266	1	0	7	Summer	1	49
2266	1	0	14	Summer	1	196
2266	1	0	21	Summer	1	441
2266	1	0	28	Summer	1	784
2266	1	0	35	Summer	1	1225
2266	1	0	42	Summer	1	1764
2266	1	0	49	Summer	1	2401
2266	1		56		1	3136
2266	1	0	63	Summer	1	3969
2266	1	0	70	Summer	1	4900
2266	1	0	77	Summer	1	5929
2266	1	0	84	Winter	1	7056
2266	1	0	91	Winter	1	8281
2266	1	0	98	Winter	1	9604
2266	1	0	105	Winter	1	11025
2266	1	0	112	Winter	1	12544
2266	1	0	119	Winter	1	14161
2266	1	0	126	Winter	1	15876
2266	1		133		1	17689
2266	1	0	140	Winter	1	19600
2266	1	0	147	Winter	1	21609
2266	1		154		1	23716
2266	1	0	161	Winter	1	25921
2266	1	0	168	Winter	1	28224
2266	1	0	175	Winter	1	30625
2266	1	0	182	Winter	1	33124
2266	1	0	189	Winter	1	35721
2266	1	0	196	Winter	1	38416
2266	1	0	203	Winter	1	41209
2266	1		210		1	44100
2266	1	0	217	Winter	1	47089
2266	1	0	224	Winter	1	50176
2266	1	0	231	Winter	1	53361
2266	1	0	238	Winter	1	56644
2266	1	0	245	Winter	1	60025
2266	1	0	252	Winter	1	63504
2266	1	0	259	Winter	1	67081
2266	1	0	266	Summer	1	70756
2266	1	0	273	Summer	1	74529
2266	1	0	280	Summer	1	78400
2266	1	0	287	Summer	1	82369
2266	1	0	294	Summer	1	86436
2266	1	0	301	Summer	1	90601
2266	1	0	308	Summer	1	94864
2266	1		315		1	99225
2266	1	0	322	Summer	1	103684
2266	1	0	329	Summer	1	108241
2266	1	0	336	Summer	1	112896
2271	1	0	0	Winter	1	0
2271	1	0	7	Winter	1	49
2271	1	0	14	Winter	1	196
2271	1	0	21	Winter	1	441
2271	1		28		1	784
2271	1	0	35	Winter	1	1225
2271	1	1	42	Winter	1	1764
2271	1	1	49	Winter	1	2401
2271	1	0	56	Winter	1	3136
2271	1	0	63	Winter	1	3969
2271	1	0	70	Winter	1	4900
2271	1	0	77	Winter	1	5929
2271	1	0	84	Summer	1	7056
2271	1	0	91	Summer	1	8281
2271	1	0	98	Summer	1	9604
2271	1	0	105	Summer	1	11025
2271	1	0	112	Summer	1	12544
2271	1	0	119	Summer	1	14161
2271	1	0	126	Summer	1	15876
2271	1	0	133	Summer	1	17689
2271	1	0	140	Summer	1	19600
2271	1	1	147	Summer	1	21609
2271	1	1	154	Summer	1	23716
2271	1	0	161	Summer	1	25921
2271	1	0	168	Summer	1	28224
2271	1	0	175	Summer	1	30625
2271	1	0	182	Summer	1	33124
2271	1	0	189	Summer	1	35721
2271	1	0	196	Summer	1	38416
2271	1	0	203	Summer	1	41209
2271	1	0	210	Summer	1	44100
2271	1	0	217	Summer	1	47089
2271	1	0	224	Summer	1	50176
2271	1	0	231	Summer	1	53361
2271	1	0	238	Summer	1	56644
2271	1	0	245	Summer	1	60025
2271	1	1	252	Summer	1	63504
2271	1	0	259	Summer	1	67081
2271	1	1	266	Winter	1	70756
2271	1	1	273	Winter	1	74529
2271	1	0	280	Winter	1	78400
2271	1	1	287	Winter	1	82369
2271	1	1	294	Winter	1	86436
2271	1	0	301	Winter	1	90601
2271	1	0	308	Winter	1	94864
2271	1	1	315	Winter	1	99225
2271	1	0	322	Winter	1	103684
2271	1	0	329	Winter	1	108241
2271	1	1	336	Winter	1	112896
2271	1		343		1	117649
2335	2	0	0	Winter	1	0
2335	2	0	7	Winter	1	49
2335	2	0	14	Winter	1	196
2335	2	0	21	Winter	1	441
2335	2		28		1	784
2335	2	0	35	Winter	1	1225
2335	2	0	42	Winter	1	1764
2335	2	0	49	Winter	1	2401
2335	2	0	56	Winter	1	3136
2335	2	0	63	Winter	1	3969
2335	2	0	70	Winter	1	4900
2335	2	0	77	Winter	1	5929
2335	2	0	84	Summer	1	7056
2335	2	0	91	Summer	1	8281
2335	2	0	98	Summer	1	9604
2335	2	0	105	Summer	1	11025
2335	2	0	112	Summer	1	12544
2335	2	0	119	Summer	1	14161
2335	2	0	126	Summer	1	15876
2335	2	0	133	Summer	1	17689
2335	2	0	140	Summer	1	19600
2335	2	0	147	Summer	1	21609
2335	2	0	154	Summer	1	23716
2335	2	0	161	Summer	1	25921
2335	2	0	168	Summer	1	28224
2335	2	0	175	Summer	1	30625
2335	2		182		1	33124
2335	2	0	189	Summer	1	35721
2335	2	0	196	Summer	1	38416
2335	2	0	203	Summer	1	41209
2335	2	0	210	Summer	1	44100
2335	2	0	217	Summer	1	47089
2335	2	0	224	Summer	1	50176
2335	2	0	231	Summer	1	53361
2335	2	0	238	Summer	1	56644
2335	2	0	245	Summer	1	60025
2335	2		252		1	63504
2335	2	0	259	Summer	1	67081
2335	2	0	266	Winter	1	70756
2335	2	0	273	Winter	1	74529
2335	2		280		1	78400
2335	2	0	287	Winter	1	82369
2335	2	0	294	Winter	1	86436
2335	2	1	301	Winter	1	90601
2335	2	0	308	Winter	1	94864
2335	2	0	315	Winter	1	99225
2335	2	0	322	Winter	1	103684
2335	2	0	329	Winter	1	108241
2335	2	0	336	Winter	1	112896
2335	2		343		1	117649
2365	2	0	0	Winter	1	0
2365	2	0	7	Winter	1	49
2365	2	0	14	Winter	1	196
2365	2	0	21	Winter	1	441
2365	2	0	28	Winter	1	784
2365	2	0	35	Winter	1	1225
2365	2	0	42	Winter	1	1764
2365	2		49		1	2401
2365	2	0	56	Winter	1	3136
2365	2	0	63	Winter	1	3969
2365	2	0	70	Winter	1	4900
2365	2	0	77	Winter	1	5929
2365	2	0	84	Winter	1	7056
2365	2	0	91	Winter	1	8281
2365	2	0	98	Winter	1	9604
2365	2	0	105	Summer	1	11025
2365	2	0	112	Summer	1	12544
2365	2	0	119	Summer	1	14161
2365	2	0	126	Summer	1	15876
2365	2		133		1	17689
2365	2	0	140	Summer	1	19600
2365	2	0	147	Summer	1	21609
2365	2	0	154	Summer	1	23716
2365	2	0	161	Summer	1	25921
2365	2	0	168	Summer	1	28224
2365	2	0	175	Summer	1	30625
2365	2	0	182	Summer	1	33124
2365	2	0	189	Summer	1	35721
2365	2	0	196	Summer	1	38416
2365	2		203		1	41209
2365	2	0	210	Summer	1	44100
2365	2	0	217	Summer	1	47089
2365	2		224		1	50176
2365	2	0	231	Summer	1	53361
2365	2	0	238	Summer	1	56644
2365	2	1	245	Summer	1	60025
2365	2	0	252	Summer	1	63504
2365	2	1	259	Summer	1	67081
2365	2	0	266	Summer	1	70756
2365	2		273		1	74529
2365	2	0	280	Summer	1	78400
2365	2	0	287	Winter	1	82369
2365	2		294		1	86436
2365	2	0	301	Winter	1	90601
2365	2	0	308	Winter	1	94864
2365	2	0	315	Winter	1	99225
2365	2	0	322	Winter	1	103684
2365	2	0	329	Winter	1	108241
2365	2		336		1	112896
2387	2		0		2	0
2387	2	0	7	Winter	2	49
2387	2	0	14	Winter	2	196
2387	2		21		2	441
2387	2		28		2	784
2387	2		35		2	1225
2387	2		42		2	1764
2387	2		49		2	2401
2387	2	1	56	Winter	2	3136
2387	2		63		2	3969
2387	2		70		2	4900
2387	2	0	77	Summer	2	5929
2387	2		84		2	7056
2387	2	0	91	Summer	2	8281
2387	2		98		2	9604
2387	2	0	105	Summer	2	11025
2387	2	0	112	Summer	2	12544
2387	2		119		2	14161
2387	2	0	126	Summer	2	15876
2387	2		133		2	17689
2387	2		140		2	19600
2387	2		147		2	21609
2387	2		154		2	23716
2387	2	0	161	Summer	2	25921
2387	2	0	168	Summer	2	28224
2387	2	0	175	Summer	2	30625
2387	2	0	182	Summer	2	33124
2387	2	0	189	Summer	2	35721
2387	2		196		2	38416
2387	2	0	203	Summer	2	41209
2387	2	0	210	Summer	2	44100
2387	2	0	217	Summer	2	47089
2387	2		224		2	50176
2387	2	0	231	Summer	2	53361
2387	2		238		2	56644
2387	2		245		2	60025
2387	2	1	252	Winter	2	63504
2387	2	0	259	Winter	2	67081
2387	2		266		2	70756
2387	2		273		2	74529
2387	2	0	280	Winter	2	78400
2387	2	0	287	Winter	2	82369
2387	2		294		2	86436
2387	2		301		2	90601
2387	2	0	308	Winter	2	94864
2387	2		315		2	99225
2387	2	1	322	Winter	2	103684
2387	2	1	329	Winter	2	108241
2387	2	1	336	Winter	2	112896
2387	2	1	343	Winter	2	117649
2397	2	0	0	Summer	2	0
2397	2		7		2	49
2397	2		14		2	196
2397	2		21		2	441
2397	2		28		2	784
2397	2		35		2	1225
2397	2		42		2	1764
2397	2		49		2	2401
2397	2	0	56	Summer	2	3136
2397	2	0	63	Summer	2	3969
2397	2		70		2	4900
2397	2	0	77	Summer	2	5929
2397	2	0	84	Summer	2	7056
2397	2	0	91	Summer	2	8281
2397	2		98		2	9604
2397	2	0	105	Summer	2	11025
2397	2	0	112	Summer	2	12544
2397	2		119		2	14161
2397	2	0	126	Summer	2	15876
2397	2		133		2	17689
2397	2	0	140	Winter	2	19600
2397	2	0	147	Winter	2	21609
2397	2		154		2	23716
2397	2		161		2	25921
2397	2	0	168	Winter	2	28224
2397	2		175		2	30625
2397	2	1	182	Winter	2	33124
2397	2		189		2	35721
2397	2	0	196	Winter	2	38416
2397	2	0	203	Winter	2	41209
2397	2	0	210	Winter	2	44100
2397	2		217		2	47089
2397	2		224		2	50176
2397	2	0	231	Winter	2	53361
2397	2		238		2	56644
2397	2	0	245	Winter	2	60025
2397	2	0	252	Winter	2	63504
2397	2	1	259	Winter	2	67081
2397	2		266		2	70756
2397	2	0	273	Winter	2	74529
2397	2		280		2	78400
2397	2	0	287	Winter	2	82369
2397	2		294		2	86436
2397	2	0	301	Winter	2	90601
2397	2	0	308	Winter	2	94864
2397	2		315		2	99225
2397	2	0	322	Summer	2	103684
2397	2		329		2	108241
2421	1	1	0	Winter	1	0
2421	1	0	7	Winter	1	49
2421	1	0	14	Winter	1	196
2421	1	0	21	Summer	1	441
2421	1	0	28	Summer	1	784
2421	1	0	35	Summer	1	1225
2421	1	0	42	Summer	1	1764
2421	1	1	49	Summer	1	2401
2421	1	1	56	Summer	1	3136
2421	1	1	63	Summer	1	3969
2421	1	1	70	Summer	1	4900
2421	1	0	77	Summer	1	5929
2421	1	0	84	Summer	1	7056
2421	1	0	91	Summer	1	8281
2421	1	0	98	Summer	1	9604
2421	1	0	105	Summer	1	11025
2421	1	0	112	Summer	1	12544
2421	1	1	119	Summer	1	14161
2421	1	1	126	Summer	1	15876
2421	1	0	133	Summer	1	17689
2421	1	0	140	Summer	1	19600
2421	1	0	147	Summer	1	21609
2421	1	1	154	Summer	1	23716
2421	1	0	161	Summer	1	25921
2421	1	0	168	Summer	1	28224
2421	1	0	175	Summer	1	30625
2421	1	0	182	Summer	1	33124
2421	1	1	189	Summer	1	35721
2421	1	1	196	Summer	1	38416
2421	1	0	203	Winter	1	41209
2421	1	1	210	Winter	1	44100
2421	1	1	217	Winter	1	47089
2421	1	1	224	Winter	1	50176
2421	1	1	231	Winter	1	53361
2421	1	1	238	Winter	1	56644
2421	1	1	245	Winter	1	60025
2421	1	1	252	Winter	1	63504
2421	1	1	259	Winter	1	67081
2421	1	0	266	Winter	1	70756
2421	1	1	273	Winter	1	74529
2421	1		280		1	78400
2421	1	0	287	Winter	1	82369
2421	1		294		1	86436
2421	1	1	301	Winter	1	90601
2421	1	0	308	Winter	1	94864
2421	1	0	315	Winter	1	99225
2421	1	1	322	Winter	1	103684
2421	1	1	329	Winter	1	108241
2421	1	1	336	Winter	1	112896
2421	1	1	343	Winter	1	117649
2424	1	0	0	Summer	2	0
2424	1	0	7	Summer	2	49
2424	1	0	14	Summer	2	196
2424	1	0	21	Summer	2	441
2424	1	0	28	Summer	2	784
2424	1	0	35	Summer	2	1225
2424	1	0	42	Summer	2	1764
2424	1	0	49	Summer	2	2401
2424	1	0	56	Summer	2	3136
2424	1	0	63	Summer	2	3969
2424	1	0	70	Summer	2	4900
2424	1	0	77	Summer	2	5929
2424	1	0	84	Summer	2	7056
2424	1	0	91	Summer	2	8281
2424	1		98		2	9604
2424	1	0	105	Summer	2	11025
2424	1		112		2	12544
2424	1		119		2	14161
2424	1	0	126	Summer	2	15876
2424	1	0	133	Summer	2	17689
2424	1	0	140	Summer	2	19600
2424	1	0	147	Summer	2	21609
2424	1	0	154	Summer	2	23716
2424	1	0	161	Summer	2	25921
2424	1		168		2	28224
2424	1	0	175	Summer	2	30625
2424	1	0	182	Winter	2	33124
2424	1		189		2	35721
2424	1	0	196	Winter	2	38416
2424	1	0	203	Winter	2	41209
2424	1	0	210	Winter	2	44100
2424	1	0	217	Winter	2	47089
2424	1	0	224	Winter	2	50176
2424	1	0	231	Winter	2	53361
2424	1	0	238	Winter	2	56644
2424	1	0	245	Winter	2	60025
2424	1	0	252	Winter	2	63504
2424	1	0	259	Winter	2	67081
2424	1		266		2	70756
2424	1		273		2	74529
2424	1		280		2	78400
2424	1	0	287	Winter	2	82369
2424	1	0	294	Winter	2	86436
2424	1	0	301	Winter	2	90601
2424	1	0	308	Winter	2	94864
2424	1	0	315	Winter	2	99225
2424	1	0	322	Winter	2	103684
2424	1	0	329	Winter	2	108241
2424	1		336		2	112896
2424	1		343		2	117649
2451	2	0	0	Summer	2	0
2451	2		7		2	49
2451	2		14		2	196
2451	2		21		2	441
2451	2	1	28	Summer	2	784
2451	2	0	35	Summer	2	1225
2451	2	0	42	Summer	2	1764
2451	2		49		2	2401
2451	2		56		2	3136
2451	2	0	63	Summer	2	3969
2451	2		70		2	4900
2451	2		77		2	5929
2451	2	0	84	Winter	2	7056
2451	2	0	91	Winter	2	8281
2451	2		98		2	9604
2451	2		105		2	11025
2451	2	0	112	Winter	2	12544
2451	2	0	119	Winter	2	14161
2451	2		126		2	15876
2451	2		133		2	17689
2451	2		140		2	19600
2451	2		147		2	21609
2451	2		154		2	23716
2451	2		161		2	25921
2451	2		168		2	28224
2451	2		175		2	30625
2451	2		182		2	33124
2451	2		189		2	35721
2451	2		196		2	38416
2451	2		203		2	41209
2451	2		210		2	44100
2451	2		217		2	47089
2451	2		224		2	50176
2451	2		231		2	53361
2451	2		238		2	56644
2451	2	0	245	Winter	2	60025
2451	2	0	252	Winter	2	63504
2451	2	1	259	Summer	2	67081
2451	2	0	266	Summer	2	70756
2451	2		273		2	74529
2451	2	0	280	Summer	2	78400
2451	2		287		2	82369
2451	2		294		2	86436
2451	2		301		2	90601
2451	2	0	308	Summer	2	94864
2451	2	0	315	Summer	2	99225
2451	2	0	322	Summer	2	103684
2451	2	0	329	Summer	2	108241
2451	2		336		2	112896
2490	2	0	0	Summer	2	0
2490	2	1	7	Summer	2	49
2490	2	1	14	Summer	2	196
2490	2	0	21	Summer	2	441
2490	2	0	28	Summer	2	784
2490	2	0	35	Summer	2	1225
2490	2	0	42	Summer	2	1764
2490	2	0	49	Summer	2	2401
2490	2	0	56	Summer	2	3136
2490	2	0	63	Summer	2	3969
2490	2	0	70	Winter	2	4900
2490	2	0	77	Winter	2	5929
2490	2	0	84	Winter	2	7056
2490	2	0	91	Winter	2	8281
2490	2	0	98	Winter	2	9604
2490	2	0	105	Winter	2	11025
2490	2	0	112	Winter	2	12544
2490	2	0	119	Winter	2	14161
2490	2	0	126	Winter	2	15876
2490	2	0	133	Winter	2	17689
2490	2	0	140	Winter	2	19600
2490	2		147		2	21609
2490	2	0	154	Winter	2	23716
2490	2		161		2	25921
2490	2	0	168	Winter	2	28224
2490	2	1	175	Winter	2	30625
2490	2	1	182	Winter	2	33124
2490	2	1	189	Winter	2	35721
2490	2	1	196	Winter	2	38416
2490	2	1	203	Winter	2	41209
2490	2	0	210	Winter	2	44100
2490	2	1	217	Winter	2	47089
2490	2	1	224	Winter	2	50176
2490	2	1	231	Winter	2	53361
2490	2	1	238	Winter	2	56644
2490	2	0	245	Winter	2	60025
2490	2	1	252	Summer	2	63504
2490	2	1	259	Summer	2	67081
2490	2	1	266	Summer	2	70756
2490	2	0	273	Summer	2	74529
2490	2	1	280	Summer	2	78400
2490	2	1	287	Summer	2	82369
2490	2	0	294	Summer	2	86436
2490	2	0	301	Summer	2	90601
2490	2	0	308	Summer	2	94864
2490	2	0	315	Summer	2	99225
2490	2	0	322	Summer	2	103684
2490	2	1	329	Summer	2	108241
2490	2	0	336	Summer	2	112896
2491	1	0	0	Winter	2	0
2491	1	0	7	Winter	2	49
2491	1	0	14	Winter	2	196
2491	1		21		2	441
2491	1	0	28	Winter	2	784
2491	1		35		2	1225
2491	1	1	42	Winter	2	1764
2491	1		49		2	2401
2491	1	0	56	Summer	2	3136
2491	1	0	63	Summer	2	3969
2491	1	0	70	Summer	2	4900
2491	1		77		2	5929
2491	1	0	84	Summer	2	7056
2491	1		91		2	8281
2491	1	0	98	Summer	2	9604
2491	1		105		2	11025
2491	1	0	112	Summer	2	12544
2491	1	1	119	Summer	2	14161
2491	1	0	126	Summer	2	15876
2491	1	0	133	Summer	2	17689
2491	1	0	140	Summer	2	19600
2491	1	1	147	Summer	2	21609
2491	1	1	154	Summer	2	23716
2491	1	1	161	Summer	2	25921
2491	1	1	168	Summer	2	28224
2491	1	0	175	Summer	2	30625
2491	1	0	182	Summer	2	33124
2491	1	1	189	Summer	2	35721
2491	1	0	196	Summer	2	38416
2491	1	0	203	Summer	2	41209
2491	1		210		2	44100
2491	1		217		2	47089
2491	1	0	224	Summer	2	50176
2491	1	0	231	Summer	2	53361
2491	1		238		2	56644
2491	1	0	245	Winter	2	60025
2491	1	0	252	Winter	2	63504
2491	1	1	259	Winter	2	67081
2491	1	0	266	Winter	2	70756
2505	2	0	0	Winter	2	0
2505	2		7		2	49
2505	2	0	14	Winter	2	196
2505	2		21		2	441
2505	2	0	28	Winter	2	784
2505	2	0	35	Winter	2	1225
2505	2		42		2	1764
2505	2		49		2	2401
2505	2	0	56	Winter	2	3136
2505	2	0	63	Winter	2	3969
2505	2		70		2	4900
2505	2	0	77	Winter	2	5929
2505	2	0	84	Winter	2	7056
2505	2	0	91	Winter	2	8281
2505	2		98		2	9604
2505	2	0	105	Winter	2	11025
2505	2	0	112	Summer	2	12544
2505	2	0	119	Summer	2	14161
2505	2	0	126	Summer	2	15876
2505	2	0	133	Summer	2	17689
2505	2	0	140	Summer	2	19600
2505	2	0	147	Summer	2	21609
2505	2	0	154	Summer	2	23716
2505	2		161		2	25921
2505	2	0	168	Summer	2	28224
2505	2		175		2	30625
2505	2	0	182	Summer	2	33124
2505	2	0	189	Summer	2	35721
2505	2		196		2	38416
2505	2	0	203	Summer	2	41209
2505	2		210		2	44100
2505	2	0	217	Summer	2	47089
2505	2		224		2	50176
2505	2	0	231	Summer	2	53361
2505	2	0	238	Summer	2	56644
2505	2	0	245	Summer	2	60025
2505	2	0	252	Summer	2	63504
2505	2		259		2	67081
2505	2	0	266	Summer	2	70756
2505	2	0	273	Summer	2	74529
2505	2	0	280	Summer	2	78400
2505	2	0	287	Summer	2	82369
2505	2	0	294	Summer	2	86436
2505	2	0	301	Winter	2	90601
2505	2	0	308	Winter	2	94864
2505	2	0	315	Winter	2	99225
2505	2		322		2	103684
2505	2		329		2	108241
2546	2	1	0	Winter	1	0
2546	2	0	7	Winter	1	49
2546	2	0	14	Winter	1	196
2546	2	0	21	Winter	1	441
2546	2	0	28	Winter	1	784
2546	2	0	35	Winter	1	1225
2546	2	0	42	Winter	1	1764
2546	2	0	49	Winter	1	2401
2546	2	1	56	Winter	1	3136
2546	2	0	63	Winter	1	3969
2546	2	0	70	Winter	1	4900
2546	2	0	77	Winter	1	5929
2546	2	0	84	Summer	1	7056
2546	2	0	91	Summer	1	8281
2546	2	0	98	Summer	1	9604
2546	2	0	105	Summer	1	11025
2546	2	0	112	Summer	1	12544
2546	2	0	119	Summer	1	14161
2546	2	0	126	Summer	1	15876
2546	2		133		1	17689
2546	2	0	140	Summer	1	19600
2546	2	0	147	Summer	1	21609
2546	2	0	154	Summer	1	23716
2546	2	0	161	Summer	1	25921
2546	2	0	168	Summer	1	28224
2546	2	0	175	Summer	1	30625
2546	2	0	182	Summer	1	33124
2546	2	0	189	Summer	1	35721
2546	2	0	196	Summer	1	38416
2546	2	0	203	Summer	1	41209
2546	2	0	210	Summer	1	44100
2546	2	0	217	Summer	1	47089
2546	2	1	224	Summer	1	50176
2546	2	0	231	Summer	1	53361
2546	2	0	238	Summer	1	56644
2546	2	1	245	Summer	1	60025
2546	2	0	252	Summer	1	63504
2546	2	0	259	Summer	1	67081
2546	2		266		1	70756
2546	2	0	273	Winter	1	74529
2546	2		280		1	78400
2546	2	0	287	Winter	1	82369
2546	2	1	294	Winter	1	86436
2546	2		301		1	90601
2546	2	0	308	Winter	1	94864
2546	2	1	315	Winter	1	99225
2546	2	1	322	Winter	1	103684
2546	2		329		1	108241
2546	2	0	336	Winter	1	112896
2546	2	1	343	Winter	1	117649
2548	2	0	0	Winter	1	0
2548	2		7		1	49
2548	2	1	14	Winter	1	196
2548	2		21		1	441
2548	2	0	28	Winter	1	784
2548	2	0	35	Winter	1	1225
2548	2	1	42	Winter	1	1764
2548	2	1	49	Winter	1	2401
2548	2	0	56	Winter	1	3136
2548	2	1	63	Winter	1	3969
2548	2	0	70	Winter	1	4900
2548	2	0	77	Winter	1	5929
2548	2	0	84	Winter	1	7056
2548	2	0	91	Winter	1	8281
2548	2	0	98	Winter	1	9604
2548	2	0	105	Winter	1	11025
2548	2	0	112	Summer	1	12544
2548	2	1	119	Summer	1	14161
2548	2	0	126	Summer	1	15876
2548	2	0	133	Summer	1	17689
2548	2	1	140	Summer	1	19600
2548	2	1	147	Summer	1	21609
2548	2	0	154	Summer	1	23716
2548	2	0	161	Summer	1	25921
2548	2	0	168	Summer	1	28224
2548	2		175		1	30625
2548	2	1	182	Summer	1	33124
2548	2	1	189	Summer	1	35721
2548	2	0	196	Summer	1	38416
2548	2	0	203	Summer	1	41209
2548	2	1	210	Summer	1	44100
2548	2	0	217	Summer	1	47089
2548	2	0	224	Summer	1	50176
2548	2	0	231	Summer	1	53361
2548	2	1	238	Summer	1	56644
2548	2	0	245	Summer	1	60025
2548	2	0	252	Summer	1	63504
2548	2		259		1	67081
2548	2	1	266	Summer	1	70756
2548	2	0	273	Summer	1	74529
2548	2	1	280	Summer	1	78400
2548	2		287		1	82369
2548	2		294		1	86436
2548	2	0	301	Winter	1	90601
2548	2	1	308	Winter	1	94864
2548	2	0	315	Winter	1	99225
2548	2	0	322	Winter	1	103684
2548	2	0	329	Winter	1	108241
2548	2		336		1	112896
2577	1	0	0	Winter	2	0
2577	1	0	7	Winter	2	49
2577	1		14		2	196
2577	1	0	21	Winter	2	441
2577	1		28		2	784
2577	1		35		2	1225
2577	1	0	42	Summer	2	1764
2577	1		49		2	2401
2577	1	0	56	Summer	2	3136
2577	1	0	63	Summer	2	3969
2577	1	0	70	Summer	2	4900
2577	1	0	77	Summer	2	5929
2577	1	0	84	Summer	2	7056
2577	1	0	91	Summer	2	8281
2577	1	0	98	Summer	2	9604
2577	1	0	105	Summer	2	11025
2577	1	0	112	Summer	2	12544
2577	1	0	119	Summer	2	14161
2577	1	0	126	Summer	2	15876
2577	1		133		2	17689
2577	1	0	140	Summer	2	19600
2577	1	0	147	Summer	2	21609
2577	1	0	154	Summer	2	23716
2577	1	0	161	Summer	2	25921
2577	1	0	168	Summer	2	28224
2577	1	0	175	Summer	2	30625
2577	1	0	182	Summer	2	33124
2577	1	0	189	Summer	2	35721
2577	1	0	196	Summer	2	38416
2577	1	0	203	Summer	2	41209
2577	1	0	210	Summer	2	44100
2577	1	0	217	Summer	2	47089
2577	1	0	224	Winter	2	50176
2577	1	0	231	Winter	2	53361
2577	1	0	238	Winter	2	56644
2577	1		245		2	60025
2577	1	0	252	Winter	2	63504
2577	1	0	259	Winter	2	67081
2577	1	0	266	Winter	2	70756
2577	1	0	273	Winter	2	74529
2577	1		280		2	78400
2577	1	0	287	Winter	2	82369
2577	1	0	294	Winter	2	86436
2577	1		301		2	90601
2577	1	0	308	Winter	2	94864
2577	1	0	308	Winter	2	94864
2577	1		308		2	94864
2577	1	0	308	Winter	2	94864
2577	1	0	308	Winter	2	94864
2577	1	0	308	Winter	2	94864
2579	1	0	0	Winter	1	0
2579	1		7		1	49
2579	1	0	14	Winter	1	196
2579	1	0	21	Winter	1	441
2579	1	0	28	Winter	1	784
2579	1	0	35	Winter	1	1225
2579	1		42		1	1764
2579	1	0	49	Winter	1	2401
2579	1	0	56	Winter	1	3136
2579	1	0	63	Winter	1	3969
2579	1	0	70	Winter	1	4900
2579	1	0	77	Winter	1	5929
2579	1	0	84	Winter	1	7056
2579	1	0	91	Winter	1	8281
2579	1	0	98	Summer	1	9604
2579	1	0	105	Summer	1	11025
2579	1	0	112	Summer	1	12544
2579	1	0	119	Summer	1	14161
2579	1	0	126	Summer	1	15876
2579	1	0	133	Summer	1	17689
2579	1	1	140	Summer	1	19600
2579	1	0	147	Summer	1	21609
2579	1	1	154	Summer	1	23716
2579	1	0	161	Summer	1	25921
2579	1	0	168	Summer	1	28224
2579	1	0	175	Summer	1	30625
2579	1	0	182	Summer	1	33124
2579	1	0	189	Summer	1	35721
2579	1		196		1	38416
2579	1	0	203	Summer	1	41209
2579	1	0	210	Summer	1	44100
2579	1	0	217	Summer	1	47089
2579	1	0	224	Summer	1	50176
2579	1	0	231	Summer	1	53361
2579	1	0	238	Summer	1	56644
2579	1	0	245	Summer	1	60025
2579	1	0	252	Summer	1	63504
2579	1	0	259	Summer	1	67081
2579	1	0	266	Summer	1	70756
2579	1	0	273	Summer	1	74529
2579	1	0	280	Summer	1	78400
2579	1	0	287	Winter	1	82369
2579	1	0	294	Winter	1	86436
2579	1		301		1	90601
2579	1		308		1	94864
2579	1	0	315	Winter	1	99225
2579	1	0	322	Winter	1	103684
2579	1	0	329	Winter	1	108241
2584	2	0	0	Winter	2	0
2584	2	0	7	Winter	2	49
2584	2	0	14	Winter	2	196
2584	2	0	21	Winter	2	441
2584	2	0	28	Winter	2	784
2584	2	0	35	Winter	2	1225
2584	2	0	42	Winter	2	1764
2584	2	0	49	Winter	2	2401
2584	2	0	56	Winter	2	3136
2584	2	0	63	Winter	2	3969
2584	2	0	70	Winter	2	4900
2584	2	0	77	Summer	2	5929
2584	2	0	84	Summer	2	7056
2584	2	0	91	Summer	2	8281
2584	2	0	98	Summer	2	9604
2584	2	0	105	Summer	2	11025
2584	2	0	112	Summer	2	12544
2584	2	0	119	Summer	2	14161
2584	2	0	126	Summer	2	15876
2584	2	0	133	Summer	2	17689
2584	2	0	140	Summer	2	19600
2584	2	0	147	Summer	2	21609
2584	2	0	154	Summer	2	23716
2584	2	0	161	Summer	2	25921
2584	2	0	168	Summer	2	28224
2584	2	0	175	Summer	2	30625
2584	2	0	182	Summer	2	33124
2584	2	0	189	Summer	2	35721
2584	2	0	196	Summer	2	38416
2584	2	0	203	Summer	2	41209
2584	2	0	210	Summer	2	44100
2584	2	0	217	Summer	2	47089
2584	2	0	224	Summer	2	50176
2584	2	0	231	Summer	2	53361
2584	2	0	238	Summer	2	56644
2584	2	0	245	Summer	2	60025
2584	2		252		2	63504
2584	2		259		2	67081
2584	2	1	266	Winter	2	70756
2584	2	1	273	Winter	2	74529
2584	2	0	280	Winter	2	78400
2584	2	0	287	Winter	2	82369
2584	2	1	294	Winter	2	86436
2584	2	0	301	Winter	2	90601
2584	2	0	308	Winter	2	94864
2584	2	0	315	Winter	2	99225
2584	2		322		2	103684
2584	2	0	329	Winter	2	108241
2584	2	0	336	Winter	2	112896
2584	2	0	343	Winter	2	117649
2584	2	0	350	Winter	2	122500
2586	2	0	0	Winter	1	0
2586	2	0	7	Winter	1	49
2586	2	0	14	Winter	1	196
2586	2	0	21	Winter	1	441
2586	2	0	28	Winter	1	784
2586	2	0	35	Winter	1	1225
2586	2	0	42	Winter	1	1764
2586	2	0	49	Winter	1	2401
2586	2	0	56	Winter	1	3136
2586	2	0	63	Winter	1	3969
2586	2	0	70	Winter	1	4900
2586	2	0	77	Winter	1	5929
2586	2	0	84	Summer	1	7056
2586	2	0	91	Summer	1	8281
2586	2	0	98	Summer	1	9604
2586	2	0	105	Summer	1	11025
2586	2	0	112	Summer	1	12544
2586	2	0	119	Summer	1	14161
2586	2	0	126	Summer	1	15876
2586	2	0	133	Summer	1	17689
2586	2	0	140	Summer	1	19600
2586	2	0	147	Summer	1	21609
2586	2	0	154	Summer	1	23716
2586	2	0	161	Summer	1	25921
2586	2	0	168	Summer	1	28224
2586	2	0	175	Summer	1	30625
2586	2		182		1	33124
2586	2	0	189	Summer	1	35721
2586	2	0	196	Summer	1	38416
2586	2	0	203	Summer	1	41209
2586	2	0	210	Summer	1	44100
2586	2	0	217	Summer	1	47089
2586	2	0	224	Summer	1	50176
2586	2	0	231	Summer	1	53361
2586	2	0	238	Summer	1	56644
2586	2	0	245	Summer	1	60025
2586	2	0	252	Summer	1	63504
2586	2	0	259	Summer	1	67081
2586	2	0	266	Summer	1	70756
2586	2	0	273	Winter	1	74529
2586	2	0	280	Winter	1	78400
2586	2	0	287	Winter	1	82369
2586	2		294		1	86436
2586	2	0	301	Winter	1	90601
2586	2	0	308	Winter	1	94864
2586	2	0	315	Winter	1	99225
2586	2	0	322	Winter	1	103684
2586	2		329		1	108241
2586	2	0	336	Winter	1	112896
2607	2	0	0	Summer	1	0
2607	2	0	7	Summer	1	49
2607	2	0	14	Summer	1	196
2607	2	0	21	Summer	1	441
2607	2	0	28	Summer	1	784
2607	2	0	35	Summer	1	1225
2607	2	0	42	Summer	1	1764
2607	2	0	49	Summer	1	2401
2607	2		56		1	3136
2607	2	0	63	Summer	1	3969
2607	2		70		1	4900
2607	2		77		1	5929
2607	2	0	84	Summer	1	7056
2607	2	0	91	Summer	1	8281
2607	2	0	98	Summer	1	9604
2607	2	0	105	Summer	1	11025
2607	2	0	112	Summer	1	12544
2607	2	0	119	Summer	1	14161
2607	2		126		1	15876
2607	2		133		1	17689
2607	2		140		1	19600
2607	2		147		1	21609
2607	2		154		1	23716
2607	2	0	161	Winter	1	25921
2607	2	0	168	Winter	1	28224
2607	2	0	175	Winter	1	30625
2607	2		182		1	33124
2607	2		189		1	35721
2607	2		196		1	38416
2607	2		203		1	41209
2607	2		210		1	44100
2607	2		217		1	47089
2607	2		224		1	50176
2607	2		231		1	53361
2607	2		231		1	53361
2607	2		231		1	53361
2607	2		231		1	53361
2607	2		231		1	53361
2607	2		231		1	53361
2607	2	0	231	Winter	1	53361
2607	2		231		1	53361
2607	2		231		1	53361
2607	2		231		1	53361
2607	2	0	231	Winter	1	53361
2607	2		231		1	53361
2607	2		231		1	53361
2607	2		231		1	53361
2626	1	0	0	Winter	1	0
2626	1	0	7	Winter	1	49
2626	1	0	14	Winter	1	196
2626	1	0	21	Winter	1	441
2626	1	0	28	Winter	1	784
2626	1	0	35	Winter	1	1225
2626	1	0	42	Winter	1	1764
2626	1	0	49	Winter	1	2401
2626	1	0	56	Winter	1	3136
2626	1	0	63	Summer	1	3969
2626	1	0	70	Summer	1	4900
2626	1	0	77	Summer	1	5929
2626	1	0	84	Summer	1	7056
2626	1	0	91	Summer	1	8281
2626	1	0	98	Summer	1	9604
2626	1	0	105	Summer	1	11025
2626	1	0	112	Summer	1	12544
2626	1	0	119	Summer	1	14161
2626	1	0	126	Summer	1	15876
2626	1	0	133	Summer	1	17689
2626	1	0	140	Summer	1	19600
2626	1	0	147	Summer	1	21609
2626	1	0	154	Summer	1	23716
2626	1	0	161	Summer	1	25921
2626	1	0	168	Summer	1	28224
2626	1	0	175	Summer	1	30625
2626	1	0	182	Summer	1	33124
2626	1	0	189	Summer	1	35721
2626	1		196		1	38416
2626	1	0	203	Summer	1	41209
2626	1	0	210	Summer	1	44100
2626	1	1	217	Summer	1	47089
2626	1	0	224	Summer	1	50176
2626	1	0	231	Summer	1	53361
2626	1	0	238	Summer	1	56644
2626	1		245		1	60025
2626	1	1	252	Winter	1	63504
2626	1	0	259	Winter	1	67081
2626	1	0	266	Winter	1	70756
2626	1	0	273	Winter	1	74529
2626	1	0	280	Winter	1	78400
2626	1	0	287	Winter	1	82369
2626	1	0	294	Winter	1	86436
2626	1	0	301	Winter	1	90601
2626	1		308		1	94864
2626	1	0	315	Winter	1	99225
2626	1	0	322	Winter	1	103684
2626	1	1	329	Winter	1	108241
2626	1	1	336	Winter	1	112896
2657	2	0	0	Winter	2	0
2657	2	0	7	Winter	2	49
2657	2	0	14	Winter	2	196
2657	2	0	21	Summer	2	441
2657	2	0	28	Summer	2	784
2657	2	0	35	Summer	2	1225
2657	2	0	42	Summer	2	1764
2657	2	0	49	Summer	2	2401
2657	2	0	56	Summer	2	3136
2657	2	0	63	Summer	2	3969
2657	2	0	70	Summer	2	4900
2657	2	0	77	Summer	2	5929
2657	2	0	84	Summer	2	7056
2657	2	1	91	Summer	2	8281
2657	2	0	98	Summer	2	9604
2657	2	1	105	Summer	2	11025
2657	2	0	112	Summer	2	12544
2657	2		119		2	14161
2657	2	0	126	Summer	2	15876
2657	2	0	133	Summer	2	17689
2657	2	1	140	Summer	2	19600
2657	2	0	147	Summer	2	21609
2657	2	0	154	Summer	2	23716
2657	2	0	161	Summer	2	25921
2657	2	0	168	Summer	2	28224
2657	2	0	175	Summer	2	30625
2657	2	0	182	Summer	2	33124
2657	2	0	189	Summer	2	35721
2657	2	0	196	Summer	2	38416
2657	2	0	203	Summer	2	41209
2657	2	1	210	Winter	2	44100
2657	2	0	217	Winter	2	47089
2657	2	0	224	Winter	2	50176
2657	2		231		2	53361
2657	2	0	238	Winter	2	56644
2657	2	0	245	Winter	2	60025
2657	2	1	252	Winter	2	63504
2657	2	0	259	Winter	2	67081
2657	2		266		2	70756
2657	2	0	273	Winter	2	74529
2657	2	0	280	Winter	2	78400
2657	2		287		2	82369
2657	2	0	294	Winter	2	86436
2657	2	1	294	Winter	2	86436
2657	2		294		2	86436
2657	2	0	294	Winter	2	86436
2657	2	0	294	Winter	2	86436
2657	2	1	294	Winter	2	86436
2657	2	0	294	Winter	2	86436
2657	2	0	294	Winter	2	86436
2693	1	1	0	Summer	2	0
2693	1	1	7	Summer	2	49
2693	1	0	14	Summer	2	196
2693	1	1	21	Summer	2	441
2693	1	1	28	Summer	2	784
2693	1		35		2	1225
2693	1		42		2	1764
2693	1	0	49	Winter	2	2401
2693	1		56		2	3136
2693	1		63		2	3969
2693	1		70		2	4900
2693	1		77		2	5929
2693	1	0	84	Winter	2	7056
2693	1		91		2	8281
2693	1		98		2	9604
2693	1		105		2	11025
2693	1		112		2	12544
2693	1		119		2	14161
2693	1		126		2	15876
2693	1		133		2	17689
2693	1		133		2	17689
2693	1		133		2	17689
2693	1	1	133	Winter	2	17689
2693	1	0	133	Winter	2	17689
2693	1		133		2	17689
2693	1	0	133	Winter	2	17689
2693	1	0	133	Winter	2	17689
2693	1		133		2	17689
2693	1		133		2	17689
2693	1		133		2	17689
2693	1		133		2	17689
2693	1		133		2	17689
2693	1		133		2	17689
2693	1		133		2	17689
2693	1		133		2	17689
2693	1		133		2	17689
2693	1		133		2	17689
2693	1		133		2	17689
2693	1		133		2	17689
2693	1		133		2	17689
2693	1		133		2	17689
2693	1		133		2	17689
2693	1		133		2	17689
2693	1		133		2	17689
2693	1		133		2	17689
2693	1	0	133	Summer	2	17689
2693	1		133		2	17689
2693	1	0	133	Summer	2	17689
2693	1		133		2	17689
2693	1		133		2	17689
2693	1		133		2	17689
2700	2	1	0	Winter	2	0
2700	2	1	7	Winter	2	49
2700	2	1	14	Winter	2	196
2700	2	1	14	Winter	2	196
2700	2	0	14	Winter	2	196
2700	2	0	14	Winter	2	196
2700	2	0	14	Winter	2	196
2700	2		14		2	196
2700	2	0	14	Winter	2	196
2700	2	0	14	Winter	2	196
2700	2	0	14	Winter	2	196
2700	2		14		2	196
2700	2	0	14	Winter	2	196
2700	2	1	14	Winter	2	196
2700	2	1	14	Winter	2	196
2700	2	0	14	Summer	2	196
2700	2	0	14	Summer	2	196
2700	2	0	14	Summer	2	196
2700	2	1	14	Summer	2	196
2700	2	0	14	Summer	2	196
2700	2		14		2	196
2700	2	0	14	Summer	2	196
2700	2	0	14	Summer	2	196
2700	2	0	14	Summer	2	196
2700	2	0	14	Summer	2	196
2700	2	0	14	Summer	2	196
2700	2	0	14	Summer	2	196
2700	2	0	14	Summer	2	196
2700	2	0	14	Summer	2	196
2700	2		14		2	196
2700	2	0	14	Summer	2	196
2700	2		14		2	196
2700	2	1	14	Summer	2	196
2700	2	0	14	Summer	2	196
2700	2	0	14	Summer	2	196
2700	2	0	14	Summer	2	196
2700	2	0	14	Summer	2	196
2700	2	0	14	Summer	2	196
2700	2		14		2	196
2700	2	0	14	Summer	2	196
2700	2	0	14	Summer	2	196
2700	2	0	14	Summer	2	196
2700	2	0	14	Winter	2	196
2700	2		14		2	196
2700	2	1	14	Winter	2	196
2700	2		14		2	196
2700	2	1	14	Winter	2	196
2700	2		14		2	196
2700	2		14		2	196
2718	2	0	0	Winter	2	0
2718	2	0	0	Winter	2	0
2718	2	0	0	Winter	2	0
2718	2	1	0	Winter	2	0
2718	2	1	0	Winter	2	0
2718	2	1	0	Summer	2	0
2718	2	0	0	Summer	2	0
2718	2	0	0	Summer	2	0
2718	2	0	0	Summer	2	0
2718	2		0		2	0
2718	2	0	0	Summer	2	0
2718	2	0	0	Summer	2	0
2718	2	0	0	Summer	2	0
2718	2	1	0	Summer	2	0
2718	2	0	0	Summer	2	0
2718	2	0	0	Summer	2	0
2718	2	0	0	Summer	2	0
2718	2	0	0	Summer	2	0
2718	2		0		2	0
2718	2	0	0	Summer	2	0
2718	2	0	0	Summer	2	0
2718	2	0	0	Summer	2	0
2718	2	0	0	Summer	2	0
2718	2	0	0	Summer	2	0
2718	2	0	0	Summer	2	0
2718	2	0	0	Summer	2	0
2718	2	0	0	Summer	2	0
2718	2		0		2	0
2718	2	1	0	Summer	2	0
2718	2	1	0	Summer	2	0
2718	2	1	0	Summer	2	0
2718	2	1	0	Winter	2	0
2718	2	0	0	Winter	2	0
2718	2	0	0	Winter	2	0
2718	2		0		2	0
2718	2	1	0	Winter	2	0
2718	2		0		2	0
2718	2		0		2	0
2718	2		0		2	0
2718	2		0		2	0
2718	2		0		2	0
2718	2		0		2	0
2718	2		0		2	0
2730	1	0	0	Summer	1	0
2730	1	0	0	Summer	1	0
2730	1	0	0	Summer	1	0
2730	1	0	0	Summer	1	0
2730	1		0		1	0
2730	1	0	0	Summer	1	0
2730	1	0	0	Summer	1	0
2730	1	0	0	Summer	1	0
2730	1	0	0	Summer	1	0
2730	1	0	0	Summer	1	0
2730	1	0	0	Summer	1	0
2730	1		0		1	0
2730	1	0	0	Summer	1	0
2730	1		0		1	0
2730	1	0	0	Summer	1	0
2730	1	0	0	Summer	1	0
2730	1	0	0	Summer	1	0
2730	1	0	0	Summer	1	0
2730	1	0	0	Winter	1	0
2730	1	0	0	Winter	1	0
2730	1	0	0	Winter	1	0
2730	1	0	0	Winter	1	0
2730	1	0	0	Winter	1	0
2730	1		0		1	0
2730	1		0		1	0
2730	1		0		1	0
2730	1		0		1	0
2730	1		0		1	0
2730	1		0		1	0
2730	1		0		1	0
2731	1	0	0	Summer	1	0
2731	1	0	0	Summer	1	0
2731	1	0	0	Summer	1	0
2731	1	0	0	Summer	1	0
2731	1	0	0	Summer	1	0
2731	1	0	0	Summer	1	0
2731	1	0	0	Summer	1	0
2731	1	0	0	Summer	1	0
2731	1		0		1	0
2731	1	0	0	Summer	1	0
2731	1	0	0	Summer	1	0
2731	1	0	0	Summer	1	0
2731	1	0	0	Winter	1	0
2731	1	0	0	Winter	1	0
2731	1	0	0	Winter	1	0
2731	1		0		1	0
2731	1	0	0	Winter	1	0
2731	1		0		1	0
2731	1		0		1	0
2731	1		0		1	0
2731	1		0		1	0
2731	1		0		1	0
2731	1		0		1	0
2731	1		0		1	0
