# Supplementary material for: Triclosan and triclocarban exposure, infectious disease symptoms and antibiotic prescription in infants—A community-based randomized intervention
Source: PLoS One. 2018 Jun 28;13(6):e0199298. doi: 10.1371/journal.pone.0199298 (PMC6023107; doi:10.1371/journal.pone.0199298)
Supplement: S5 File — (CSV) [file pone.0199298.s013.csv]

Conjunctivitis	study_ID	URI	miscOther	otitisMedia	hcpvisitdate
	1002				18AUG2011
	1002				22AUG2011
	1002				15SEP2011
	1002				30SEP2011
	1002				15DEC2011
	1005				28NOV2011
	1005				24JAN2012
	1005				28JAN2012
	1005				14FEB2012
	1005				06MAR2012
	1005				15MAY2012
	1005				08JUN2012
	1005				25JUN2012
	1005				27JUN2012
	1005				11JUL2012
	1005				12JUL2012
	1005				20AUG2012
	1005				06OCT2012
	1006				14DEC2011
	1006				27JAN2012
	1006				28JAN2012
1	1009	0	0	0	10FEB2012
	1009				19MAR2012
	1009				02APR2012
	1009				01MAY2012
0	1009	1	0	1	14MAY2012
	1009				31MAY2012
0	1009	1	0	1	02JUL2012
	1009				01SEP2012
1	1009	1	0	0	01OCT2012
0	1009	0	1	1	26OCT2012
	1009				12NOV2012
	1009				26NOV2012
	1053				23MAR2012
	1053				02MAY2012
	1060				29MAY2012
	1060				12JAN2013
	1061				04OCT2012
	1061				13FEB2013
	1063				04DEC2011
	1063				08DEC2011
	1063				18DEC2011
	1063				28APR2012
	1063				25JUN2012
	1063				26JUN2012
	1063				26JUL2012
	1067				14FEB2012
	1067				16MAR2012
	1067				20APR2012
	1067				31AUG2012
	1084				23APR2012
	1084				06NOV2012
	1087				23MAY2012
	1087				17OCT2012
	1087				14DEC2012
	1092				16JUN2012
0	1092	1	0	1	17DEC2012
	1092				17JAN2013
	1092				22FEB2013
0	1095	0	0	1	04APR2013
	2022				24JAN2013
	2022				29MAR2013
	2040				03MAY2012
	2040				04MAY2012
1	2048	0	0	0	20JUL2012
	2048				23NOV2012
	2048				08FEB2013
	2051				17MAR2012
	2051				23DEC2012
	2071				10SEP2012
	2071				12SEP2012
	2071				19SEP2012
	2071				31JAN2013
	2071				16FEB2013
	2081				16JAN2013
0	2081	0	1	1	25MAR2013
	2085				28APR2012
	2085				18MAY2012
	2085				23JUL2012
	2085				24SEP2012
	2085				04JAN2013
	2103				03AUG2012
	2103				21SEP2012
	2103				18JAN2013
0	2103	0	0	1	02MAY2013
	2103				30MAY2013
	2112				14FEB2013
	2143				26JAN2013
	2143				11APR2013
	2143				12APR2013
	2143				11MAY2013
	2143				17MAY2013
	2143				24JUL2013
	2143				30JUL2013
0	2146	1	0	1	26OCT2012
0	2146	0	1	1	28JAN2013
	2147				08MAY2012
	2169				14FEB2013
	2169				06APR2013
	2169				02JUN2013
	2169				03JUN2013
	2169				04JUN2013
	2169				06JUN2013
	2169				07JUN2013
	2169				09JUL2013
	2169				17SEP2013
	2171				30MAY2012
	2171				07JAN2013
	2171				11MAR2013
	2175				16JUL2012
	2175				23MAY2013
	2201				29MAR2013
	2211				30JAN2013
	2211				11MAR2013
	2211				12APR2013
	2211				16JUL2013
	2211				18JUL2013
	2240				03DEC2012
	2249				27JUL2012
	2249				13SEP2012
	2249				04OCT2012
	2249				13MAR2013
	2249				15MAR2013
	2249				20MAR2013
	2249				13JUL2013
	2260				27APR2013
	2266				04FEB2013
	2271				21MAR2013
	2271				18JUN2013
	2274				25JAN2013
	2274				08JUL2013
	2274				30SEP2013
	2274				13NOV2013
0	2283	0	1	0	28JAN2013
0	2283	0	1	0	29JAN2013
	2283				14MAR2013
	2283				10APR2013
0	2283	0	1	0	19JUN2013
	2290				11JAN2013
	2290				26FEB2013
	2290				30APR2013
	2334				24SEP2013
	2335				22MAY2013
0	2335	0	0	1	23MAY2013
0	2335	0	0	1	06SEP2013
	2335				10OCT2013
	2341				26AUG2013
	2341				08OCT2013
	2341				16OCT2013
0	2341	0	1	1	01DEC2013
	2341				03JAN2014
	2343				12DEC2012
	2343				17JAN2013
	2343				23JAN2013
	2343				19MAR2013
0	2343	0	0	1	29MAY2013
	2343				13JUN2013
	2343				22JUL2013
1	2343	1	0	0	08AUG2013
0	2343	0	0	1	30SEP2013
	2360				27OCT2012
	2361				02DEC2013
	2361				01APR2014
	2361				04APR2014
	2365				21DEC2012
	2365				16APR2013
	2365				18JUN2013
	2365				20AUG2013
0	2365	0	1	1	22AUG2013
	2365				06SEP2013
	2367				25JUL2013
1	2371	0	0	0	24MAR2013
	2371				15APR2013
	2371				03DEC2013
	2371				08JAN2014
	2374				03SEP2013
	2374				26SEP2013
	2374				07DEC2013
0	2374	0	0	1	23JAN2014
	2379				31OCT2013
	2387				27DEC2013
	2397				18SEP2013
	2397				20SEP2013
0	2397	0	1	0	05FEB2014
	2397				08FEB2014
	2420				05DEC2013
	2421				05MAR2013
	2421				09APR2013
	2421				19APR2013
	2421				07MAY2013
	2421				25JUN2013
0	2421	1	0	1	05JUL2013
	2421				28AUG2013
	2421				02SEP2013
	2421				16SEP2013
	2421				02JAN2014
0	2421	0	0	1	11FEB2014
	2424				05AUG2013
	2424				25NOV2013
0	2424	1	0	1	27JAN2014
	2424				28FEB2014
	2429				04JAN2014
	2437				05NOV2013
	2437				17APR2014
	2439				27NOV2013
	2443				24MAY2013
1	2443	0	0	0	08JUL2013
	2443				12SEP2013
	2443				06DEC2013
0	2443	0	1	0	21JAN2014
	2451				06NOV2013
	2457				20DEC2013
	2461				07JAN2014
	2463				19SEP2013
0	2463	0	1	1	20SEP2013
0	2463	0	1	1	26NOV2013
	2463				27NOV2013
	2463				02DEC2013
0	2463	0	1	1	13JAN2014
	2463				14JAN2014
	2463				17JAN2014
	2463				15FEB2014
	2463				22FEB2014
	2463				25FEB2014
	2463				04MAR2014
	2467				20NOV2013
	2467				28MAY2014
	2480				05NOV2013
0	2480	1	0	1	14FEB2014
1	2490	0	1	0	23DEC2013
	2490				10MAR2014
0	2490	0	1	0	07APR2014
	2491				08JUL2014
	2491				11JUL2014
0	2491	0	1	0	12JUL2014
	2491				09AUG2014
0	2491	0	1	0	10AUG2014
	2491				25AUG2014
	2491				02OCT2014
	2491				24OCT2014
	2502				05OCT2013
	2502				06JAN2014
	2502				22JAN2014
	2513				10JAN2014
	2513				26APR2014
	2513				18SEP2014
	2533				06MAR2014
	2534				31MAY2013
	2534				13JUN2013
	2534				10DEC2013
	2546				14JAN2014
	2546				19NOV2014
	2547				05SEP2014
	2548				28FEB2014
	2548				25APR2014
	2548				16JUN2014
	2575				18FEB2014
	2575				31MAR2014
	2577				26MAY2014
	2577				25SEP2014
	2579				28AUG2014
	2579				16OCT2014
	2584				08MAY2014
	2585				12DEC2013
	2585				13JUN2014
	2586				23DEC2013
	2586				09JAN2014
	2586				31JAN2014
	2586				05MAY2014
	2586				06MAY2014
	2586				12AUG2014
	2586				11SEP2014
	2586				17SEP2014
	2586				05NOV2014
	2586				02DEC2014
	2599				04MAR2014
	2599				13MAR2014
	2599				23MAR2014
	2599				07OCT2014
	2599				31DEC2014
0	2603	1	0	1	18MAR2015
	2603				16APR2015
	2603				19APR2015
	2603				21APR2015
	2603				23MAY2015
	2609				24MAR2014
	2609				01APR2014
	2609				13JUN2014
	2609				17JUL2014
	2609				10FEB2015
	2645				18MAR2014
	2645				25NOV2014
	2646				08SEP2014
	2646				26JAN2015
0	2646	0	1	0	10JUL2015
	2657				16MAY2014
	2657				07JUL2014
	2657				21JUL2014
	2657				12JAN2015
0	2657	0	0	1	02FEB2015
	2661				15FEB2015
0	2661	1	0	1	19FEB2015
	2661				04MAY2015
	2661				18MAY2015
	2673				13OCT2014
	2673				17OCT2014
	2693				03SEP2014
	2693				22JAN2015
	2693				27JAN2015
	2693				25FEB2015
	2693				12MAR2015
	2693				20MAR2015
	2693				15APR2015
	2693				01JUN2015
	2694				28JUL2014
1	2694	0	0	0	03OCT2014
	2694				05FEB2015
	2694				19FEB2015
	2694				11MAR2015
	2694				15JUL2015
	2700				21OCT2015
	2700				22OCT2015
	2701				12JUL2014
	2701				12AUG2014
	2701				10NOV2014
	2701				20NOV2014
	2701				14MAY2015
	2729				07JUL2015
	2729				11SEP2015
	2729				26OCT2015
	2729				24NOV2015
	2729				12JAN2016
	2729				13JAN2016
	2729				11FEB2016
	2729				07APR2016
	2729				04MAY2016
	2730				04AUG2015
	2730				25DEC2015
	2730				24FEB2016
